# Supplementary material for: Genetics of white color and iridophoroma in “Lemon Frost” leopard geckos
Source: PLoS Genet. 2021 Jun 24;17(6):e1009580. doi: 10.1371/journal.pgen.1009580 (PMC8224956; doi:10.1371/journal.pgen.1009580)
Supplement: S1 Table — (XLSX) [file pgen.1009580.s006.xlsx]

## Sheet: associated_scaffolds_synteny
Scaffolds/Markers significantly associated with Lemon Frost Phenotype
pval	p value
LD_scaffold996_10802_231142_9_A_T	linkage disequilibrium to the marker scaffold996_10802
LOD.KW	LOD score
synteny_chicken	synteny with chicken genome
synteny_anolis	synteny with green anole genome
synteny_tortoise	synteny with tortoise genome: https://vgp.github.io/genomeark/Gopherus_evgoodei/
synteny_human	synteny with human genome
scaffold	marker	pval	LD_scaffold996_10802_231142_9_A_T	LOD.KW	synteny_chicken	synteny_anolis	synteny_tortoise	synteny_human
scaffold6052	scaffold6052_74302_190981_62_G_A	7.51	0.451447	13.6219	chr5:29,833,567-29,849,200	chromosome 1	scaffold 4	chr15:39581079-39599466
scaffold996	scaffold996_10802_231142_9_A_T	6.91	1	18.7877	chr5:1,073,433-1,088,410	chromosome 1 (3,5)	scaffold 4	chr15:40458465-40468228
scaffold707	scaffold707_637907_204511_22_C_A	6.3	0.352799	17.4882	chr7:28,266,786-28,274,051	chromosome 1 (3,6)	scaffold 2,3,5,12,22,34	chr3:122527959-122564577; chr3:138608851-138633376;chr2:119544449-119656661; chr2:119431854-119438504
scaffold6052	scaffold6052_74250_190981_10_A_T	5.94	0.378455	12.5219	chr5:29,833,567-29,849,200	chromosome 1	scaffold 4	chr15:39581079-39599466
scaffold154	scaffold154_954176_39289_116_G_T	5.84	0.282215	10.352	chr5:47,977,461-48,069,202	chromosome 1	scaffold 4	chr14:99,169,287-99,272,197
scaffold2671	scaffold2671_174827_99162_128_G_A	5.84	0.365866	14.28	chr5:1,877,160-1,894,802	chromosome 1 (3)	scaffold 4, 2	chr11:69,048,932-69,090,597; chr11:71,453,203-71,501,816; chr7:157,336,966-157,386,324
scaffold4509	scaffold4509_256734_162126_58_G_A	5.83	0.276908	13.9552	chr5:18,953,509-18,967,845	chromsome 4,5	scaffold 4	chr11:34,478,793-34,513,800; chr11:34,478,793-34,513,800
scaffold4038	scaffold4038_50750_149650_129_T_C	5.67	0.364934	15.5569	chr7:30,719,325-31,200,688	chromosome 1	scaffold_12_arrow_ctg1	chr2:136,765,545-137,677,718
scaffold7104	scaffold7104_46596_204818_28_C_T	5.55	0.416977	13.6057	chr5:29,610,689-29,625,412	NA	scaffold 4	chr15:40,087,890-40,108,879
scaffold1107	scaffold1107_1355691_8105_70_T_A	5.43	0.182373	11.7608	chr5:38,139,289-38,203,072	chromosome 1	scaffold 4	chr14:74,498,183-74,612,237
scaffold4501	scaffold4501_154557_162017_93_C_T	5.35	0.510934	12.4508	chr5:24,183,069-24,201,588	chromosome 1 (5)	scaffold 4(1)	chr11:45,909,663-45,917,877
scaffold2451	scaffold2451_27062_89473_72_G_A	5.28	0.406412	13.1034	chr5:30,288,102-30,373,019	chromosome 1	scaffold 4	chr15:33,866,227-34,039,204
scaffold1176	scaffold1176_57172_13381_118_A_T	5.26	0.560676	14.5325	chr5:24,201,697-24,206,058	chromosome 1	scaffold 4	chr11:45,804,406-45,813,015
scaffold5928	scaffold5928_139670_189311_46_A_T	4.98	0.323442	10.3409	chr5:996,762-1,014,156	chromosome 1,3	scaffold 4	chr15:40,382,721-40,394,245; chr15:40,358,219-40,378,621
scaffold996	scaffold996_178041_231154_131_T_G	4.93	0.730338	15.4076	chr5:1,073,433-1,088,410	chromosome 1 (3,5)	scaffold 4	chr15:40,458,465-40,468,228
scaffold4801	scaffold4801_10984_169539_109_T_A	4.9	0.455079	19.7009	chr5:25,781,319-25,805,638	chromosome 1	scaffold 4	chr15:42,139,034-42,156,636
scaffold4801	scaffold4801_10996_169539_97_T_C	4.9	0.466243	19.2915	chr5:25,781,319-25,805,638	chromosome 1	scaffold 4	chr15:42,139,034-42,156,636
scaffold154	scaffold154_1028347_38977_37_T_C	4.89	0.189535	8.41682	chr5:47,977,461-48,069,202	chromosome 1	scaffold 4	chr14:99,169,287-99,272,197
scaffold4183	scaffold4183_254649_154624_84_G_A	4.88	0.165822	10.2086	chr5:28,248,849-28,309,326	chromsome 3 (1)	scaffold 3 (4,1)	chr14:69,259,964-69,357,033
scaffold3223	scaffold3223_115303_120955_72_T_C	4.76	0.412446	21.7629	chr5:10,693,331-10,768,569	chromosome 1	scaffold 4	chr11:14,643,804-14,872,044
scaffold5928	scaffold5928_182943_189318_14_C_T	4.68	0.288307	10.0555	chr5:996,762-1,014,156	chromosome 1,3	scaffold 4	chr15:40,382,721-40,394,245; chr15:40,358,219-40,378,621
scaffold2956	scaffold2956_3861_110985_12_A_G	4.55	0.100849	10.2974	chr5:12,196,840-12,293,997	chromosome 1	scaffold 4	chr11:17,547,373-17,647,150
scaffold996	scaffold996_10503_231137_7_C_T	4.54	0.633069	12.2503	chr5:1,073,433-1,085,377	chromosome 1 (3,5)	scaffold 4	chr15:40,458,465-40,468,228
scaffold5928	scaffold5928_182883_189318_74_C_A	4.45	0.280655	9.26133	chr5:996,762-1,014,156	chromosome 1,3	scaffold 4	chr15:40,382,721-40,394,245; chr15:40,358,219-40,378,621
scaffold4801	scaffold4801_10890_169538_117_A_G	4.36	0.440098	18.8582	chr5:25,781,319-25,805,638	chromosome 1	scaffold 4	chr15:42,139,034-42,156,636
scaffold2893	scaffold2893_263508_108316_25_G_A	4.35	0.119561	6.19422	chr7:18,940,571-19,054,203	chromosome 1	scaffold_12_arrow_ctg1	chr2:168,802,418-168,865,514
scaffold3382	scaffold3382_283658_128063_113_G_T	4.35	0.326357	17.1735	chr5:39,074,379-39,089,249	chromosome 3 (1)	scaffold 4,5	chr14:77,024,543-77,028,708
scaffold1176	scaffold1176_56956_13380_12_G_A	4.33	0.534043	13.9183	chr5:24,201,697-24,206,058	chromosome 1	scaffold 4	chr11:45,804,406-45,813,015
scaffold4610	scaffold4610_108534_165156_123_T_C	4.28	0.0353029	2.16238	chr30:730,563-747,509	chromosome 2 (1,4)	scaffold 2,6,22,37	chr19:7,534,004-7,561,764
scaffold2426	scaffold2426_30902_88258_102_T_C	4.19	0.101688	8.55991	chr7:16,290,959-16,292,883	chromosome 2,6	scaffold_12_arrow_ctg1	chr2:176,129,705-176,132,695
scaffold5390	scaffold5390_188789_180852_115_T_A	4.19	0.382333	12.3971	chr5:28,180,425-28,209,821	chromosome 1,4	scaffold 3 (4)	chr14:69,484,728-69,531,551
scaffold4801	scaffold4801_10781_169538_8_G_A	4.15	0.442411	18.7607	chr5:25,781,319-25,805,638	chromosome 1	scaffold 4	chr15:42,139,034-42,156,636
scaffold4801	scaffold4801_10791_169538_18_A_G	4.15	0.433251	18.4744	chr5:25,781,319-25,805,638	chromosome 1	scaffold 4	chr15:42,139,034-42,156,636
