# Supplementary material for: Genetics of white color and iridophoroma in “Lemon Frost” leopard geckos
Source: PLoS Genet. 2021 Jun 24;17(6):e1009580. doi: 10.1371/journal.pgen.1009580 (PMC8224956; doi:10.1371/journal.pgen.1009580)
Supplement: S2 Table — (XLSX) [file pgen.1009580.s007.xlsx]

## Sheet: homozygosity_mapping
homozygosity mapping Summary
START/END	10kb genomic interval
Scaffold	scaffold from leopard gecko genome assebly
MrFrosty	number of heterozygous, bi-allelic variants
Candidates	number of variants meeting the expectation of a lemon frost mutation from the pooled sequencing data
Scaffold	START	END	MrFrosty	Candidates	percentage
scaffold1	80000	90000	0	0	NA
scaffold1	90000	100000	0	0	NA
scaffold1	190000	200000	0	0	NA
scaffold1	200000	210000	0	0	NA
scaffold1	210000	220000	0	0	NA
scaffold1	330000	340000	0	0	NA
scaffold1	380000	380513	0	0	NA
scaffold10	140000	150000	0	0	NA
scaffold100	520000	530000	0	0	NA
scaffold100	530000	540000	0	0	NA
scaffold1000	350000	360000	0	0	NA
scaffold1000	360000	370000	0	0	NA
scaffold1000	370000	380000	0	0	NA
scaffold1000	380000	390000	0	0	NA
scaffold1000	390000	400000	0	0	NA
scaffold1000	400000	410000	0	0	NA
scaffold1000	410000	420000	0	0	NA
scaffold1000	420000	430000	0	0	NA
scaffold1000	430000	440000	0	0	NA
scaffold1000	440000	450000	0	0	NA
scaffold1000	450000	460000	0	0	NA
scaffold1000	460000	470000	0	0	NA
scaffold1000	470000	480000	0	0	NA
scaffold1000	480000	490000	0	0	NA
scaffold1000	490000	500000	0	0	NA
scaffold1000	500000	510000	0	0	NA
scaffold1000	510000	520000	0	0	NA
scaffold1000	520000	530000	0	0	NA
scaffold1000	530000	540000	0	0	NA
scaffold1000	540000	550000	0	0	NA
scaffold1000	550000	560000	0	0	NA
scaffold1000	560000	570000	0	0	NA
scaffold1000	570000	580000	0	0	NA
scaffold1000	580000	590000	0	0	NA
scaffold1000	590000	600000	0	0	NA
scaffold1000	600000	603357	0	0	NA
scaffold1001	100000	110000	0	0	NA
scaffold1001	130000	140000	0	0	NA
scaffold1001	220000	230000	0	0	NA
scaffold1001	270000	280000	0	0	NA
scaffold1001	310000	320000	0	0	NA
scaffold1001	320000	330000	0	0	NA
scaffold1001	490000	500000	0	0	NA
scaffold1001	500000	510000	0	0	NA
scaffold1001	510000	520000	0	0	NA
scaffold1001	590000	600000	0	0	NA
scaffold1001	600000	610000	0	0	NA
scaffold1001	620000	630000	0	0	NA
scaffold1001	630000	640000	0	0	NA
scaffold1001	770000	780000	0	0	NA
scaffold1001	780000	790000	0	0	NA
scaffold1001	890000	900000	0	0	NA
scaffold1001	900000	910000	0	0	NA
scaffold1001	910000	920000	0	0	NA
scaffold1001	920000	930000	0	0	NA
scaffold1001	930000	940000	0	0	NA
scaffold1001	940000	950000	0	0	NA
scaffold1001	950000	960000	0	0	NA
scaffold1001	960000	970000	0	0	NA
scaffold1001	970000	980000	0	0	NA
scaffold1001	980000	990000	0	0	NA
scaffold1001	990000	1000000	0	0	NA
scaffold1001	1000000	1010000	0	0	NA
scaffold1001	1010000	1020000	0	0	NA
scaffold1001	1020000	1030000	0	0	NA
scaffold1001	1030000	1040000	0	0	NA
scaffold1001	1040000	1050000	0	0	NA
scaffold1001	1050000	1060000	0	0	NA
scaffold1001	1060000	1067712	0	0	NA
scaffold10017	0	10000	0	0	NA
scaffold10017	10000	20000	0	0	NA
scaffold10017	20000	20600	0	0	NA
scaffold10021	0	8547	0	0	NA
scaffold1003	90000	100000	0	0	NA
scaffold1003	110000	120000	0	0	NA
scaffold1003	120000	130000	0	0	NA
scaffold1003	130000	140000	0	0	NA
scaffold1003	140000	150000	0	0	NA
scaffold1003	180000	190000	0	0	NA
scaffold1003	200000	210000	0	0	NA
scaffold1003	210000	220000	0	0	NA
scaffold1003	310000	320000	0	0	NA
scaffold1004	10000	20000	0	0	NA
scaffold1004	20000	26464	0	0	NA
scaffold10045	20000	20062	0	0	NA
scaffold1005	80000	90000	0	0	NA
scaffold1005	120000	130000	0	0	NA
scaffold1005	180000	190000	0	0	NA
scaffold1005	190000	200000	0	0	NA
scaffold1005	1230000	1240000	0	0	NA
scaffold1005	1360000	1360142	0	0	NA
scaffold1006	0	10000	0	0	NA
scaffold1006	10000	20000	0	0	NA
scaffold1006	20000	30000	0	0	NA
scaffold1006	30000	40000	0	0	NA
scaffold1006	40000	50000	0	0	NA
scaffold1006	60000	70000	0	0	NA
scaffold1006	70000	80000	0	0	NA
scaffold1006	80000	90000	0	0	NA
scaffold1006	110000	120000	0	0	NA
scaffold1006	130000	140000	0	0	NA
scaffold1006	140000	150000	0	0	NA
scaffold1006	150000	160000	0	0	NA
scaffold1006	170000	180000	0	0	NA
scaffold1006	180000	190000	0	0	NA
scaffold1006	190000	200000	0	0	NA
scaffold1006	200000	210000	0	0	NA
scaffold1006	230000	240000	0	0	NA
scaffold1006	240000	250000	0	0	NA
scaffold1006	270000	280000	0	0	NA
scaffold1006	280000	290000	0	0	NA
scaffold1006	290000	300000	0	0	NA
scaffold1006	310000	320000	0	0	NA
scaffold1006	340000	350000	0	0	NA
scaffold1006	350000	360000	0	0	NA
scaffold1006	360000	370000	0	0	NA
scaffold1006	380000	390000	0	0	NA
scaffold1006	390000	400000	0	0	NA
scaffold1006	400000	410000	0	0	NA
scaffold1006	410000	420000	0	0	NA
scaffold1006	420000	430000	0	0	NA
scaffold1006	430000	440000	0	0	NA
scaffold1006	440000	450000	0	0	NA
scaffold1006	450000	460000	0	0	NA
scaffold1006	460000	470000	0	0	NA
scaffold1006	480000	490000	0	0	NA
scaffold1006	490000	500000	0	0	NA
scaffold1006	500000	510000	0	0	NA
scaffold1006	510000	520000	0	0	NA
scaffold1006	530000	540000	0	0	NA
scaffold1006	540000	550000	0	0	NA
scaffold1006	550000	560000	0	0	NA
scaffold1006	570000	580000	0	0	NA
scaffold1006	590000	600000	0	0	NA
scaffold1006	610000	620000	0	0	NA
scaffold1006	620000	623408	0	0	NA
scaffold1007	80000	90000	0	0	NA
scaffold1007	90000	100000	0	0	NA
scaffold1007	100000	110000	0	0	NA
scaffold1007	110000	120000	0	0	NA
scaffold1007	120000	130000	0	0	NA
scaffold1007	130000	140000	0	0	NA
scaffold1007	140000	150000	0	0	NA
scaffold101	70000	80000	0	0	NA
scaffold101	160000	170000	0	0	NA
scaffold101	170000	180000	0	0	NA
scaffold101	210000	220000	0	0	NA
scaffold101	220000	230000	0	0	NA
scaffold101	230000	240000	0	0	NA
scaffold101	250000	260000	0	0	NA
scaffold101	270000	280000	0	0	NA
scaffold101	1010000	1020000	0	0	NA
scaffold101	1220000	1230000	0	0	NA
scaffold101	2010000	2020000	0	0	NA
scaffold101	2040000	2050000	0	0	NA
scaffold101	2080000	2090000	0	0	NA
scaffold101	2090000	2100000	0	0	NA
scaffold101	2100000	2110000	0	0	NA
scaffold101	2200000	2210000	0	0	NA
scaffold101	2880000	2890000	0	0	NA
scaffold101	2980000	2990000	0	0	NA
scaffold101	2990000	3000000	0	0	NA
scaffold101	3020000	3030000	0	0	NA
scaffold101	3030000	3040000	0	0	NA
scaffold101	3300000	3310000	0	0	NA
scaffold101	3410000	3420000	0	0	NA
scaffold101	3460000	3470000	0	0	NA
scaffold101	3470000	3480000	0	0	NA
scaffold101	3490000	3500000	0	0	NA
scaffold101	3500000	3510000	0	0	NA
scaffold101	3590000	3600000	0	0	NA
scaffold1010	0	10000	0	0	NA
scaffold1010	20000	30000	0	0	NA
scaffold10104	0	10000	0	0	NA
scaffold10104	10000	20000	0	0	NA
scaffold10104	20000	20069	0	0	NA
scaffold10105	30000	30579	0	0	NA
scaffold1011	100000	110000	0	0	NA
scaffold1011	130000	140000	0	0	NA
scaffold1011	530000	540000	0	0	NA
scaffold1011	560000	570000	0	0	NA
scaffold1011	590000	600000	0	0	NA
scaffold1011	610000	620000	0	0	NA
scaffold1011	620000	630000	0	0	NA
scaffold1011	640000	650000	0	0	NA
scaffold1011	660000	670000	0	0	NA
scaffold1011	670000	680000	0	0	NA
scaffold1011	680000	690000	0	0	NA
scaffold1011	710000	720000	0	0	NA
scaffold1011	760000	770000	0	0	NA
scaffold1011	770000	780000	0	0	NA
scaffold1011	780000	790000	0	0	NA
scaffold1011	810000	820000	0	0	NA
scaffold1011	820000	830000	0	0	NA
scaffold1011	840000	850000	0	0	NA
scaffold1011	860000	870000	0	0	NA
scaffold1011	880000	890000	0	0	NA
scaffold1011	890000	900000	0	0	NA
scaffold1011	930000	940000	0	0	NA
scaffold1011	940000	950000	0	0	NA
scaffold1011	970000	980000	0	0	NA
scaffold1011	990000	1000000	0	0	NA
scaffold1011	1000000	1010000	0	0	NA
scaffold1011	1020000	1030000	0	0	NA
scaffold1011	1030000	1040000	0	0	NA
scaffold1011	1040000	1050000	0	0	NA
scaffold1011	1050000	1060000	0	0	NA
scaffold1011	1060000	1066302	0	0	NA
scaffold1012	20000	30000	0	0	NA
scaffold1012	30000	40000	0	0	NA
scaffold1014	30000	40000	0	0	NA
scaffold1014	460000	470000	0	0	NA
scaffold1014	470000	480000	0	0	NA
scaffold1014	480000	490000	0	0	NA
scaffold1014	500000	510000	0	0	NA
scaffold1014	520000	530000	0	0	NA
scaffold1014	540000	550000	0	0	NA
scaffold1014	560000	570000	0	0	NA
scaffold1014	580000	590000	0	0	NA
scaffold1014	600000	610000	0	0	NA
scaffold1014	620000	630000	0	0	NA
scaffold1014	630000	640000	0	0	NA
scaffold1014	640000	650000	0	0	NA
scaffold10147	0	5291	0	0	NA
scaffold1015	440000	450000	0	0	NA
scaffold1015	710000	720000	0	0	NA
scaffold1015	870000	880000	0	0	NA
scaffold1015	880000	890000	0	0	NA
scaffold1015	900000	910000	0	0	NA
scaffold1015	1270000	1280000	0	0	NA
scaffold1015	1310000	1320000	0	0	NA
scaffold1015	1360000	1370000	0	0	NA
scaffold1015	1370000	1380000	0	0	NA
scaffold1015	1380000	1390000	0	0	NA
scaffold1015	1410000	1420000	0	0	NA
scaffold1015	1420000	1430000	0	0	NA
scaffold1015	1430000	1440000	0	0	NA
scaffold1015	1450000	1460000	0	0	NA
scaffold1015	1460000	1470000	0	0	NA
scaffold1015	1490000	1500000	0	0	NA
scaffold1015	1500000	1510000	0	0	NA
scaffold1015	1510000	1520000	0	0	NA
scaffold1015	1520000	1530000	0	0	NA
scaffold1015	1530000	1540000	0	0	NA
scaffold1015	1540000	1550000	0	0	NA
scaffold1015	1870000	1880000	0	0	NA
scaffold1015	1980000	1990000	0	0	NA
scaffold1016	30000	34213	0	0	NA
scaffold10163	20000	20061	0	0	NA
scaffold1017	30000	40000	0	0	NA
scaffold1017	70000	80000	0	0	NA
scaffold1017	130000	130478	0	0	NA
scaffold1018	10000	20000	0	0	NA
scaffold1018	20000	30000	0	0	NA
scaffold1018	40000	50000	0	0	NA
scaffold1018	370000	380000	0	0	NA
scaffold1018	430000	440000	0	0	NA
scaffold1019	240000	250000	0	0	NA
scaffold102	400000	410000	0	0	NA
scaffold102	420000	430000	0	0	NA
scaffold102	430000	440000	0	0	NA
scaffold102	440000	450000	0	0	NA
scaffold102	470000	480000	0	0	NA
scaffold102	500000	506727	0	0	NA
scaffold1020	10000	20000	0	0	NA
scaffold1020	30000	40000	0	0	NA
scaffold1020	50000	60000	0	0	NA
scaffold1020	70000	80000	0	0	NA
scaffold1020	100000	110000	0	0	NA
scaffold1020	110000	120000	0	0	NA
scaffold1020	120000	130000	0	0	NA
scaffold1020	130000	140000	0	0	NA
scaffold1020	150000	160000	0	0	NA
scaffold1020	170000	180000	0	0	NA
scaffold1020	190000	200000	0	0	NA
scaffold1020	200000	210000	0	0	NA
scaffold1020	240000	250000	0	0	NA
scaffold1021	0	10000	0	0	NA
scaffold1021	10000	20000	0	0	NA
scaffold1021	20000	30000	0	0	NA
scaffold1021	40000	50000	0	0	NA
scaffold1021	50000	60000	0	0	NA
scaffold1022	10000	20000	0	0	NA
scaffold1022	20000	30000	0	0	NA
scaffold1022	90000	100000	0	0	NA
scaffold1022	130000	140000	0	0	NA
scaffold1022	150000	160000	0	0	NA
scaffold1022	160000	170000	0	0	NA
scaffold1022	180000	190000	0	0	NA
scaffold1022	190000	200000	0	0	NA
scaffold1022	210000	220000	0	0	NA
scaffold1022	350000	360000	0	0	NA
scaffold1022	450000	460000	0	0	NA
scaffold1022	700000	710000	0	0	NA
scaffold1022	710000	720000	0	0	NA
scaffold1022	720000	730000	0	0	NA
scaffold1022	740000	750000	0	0	NA
scaffold1022	850000	860000	0	0	NA
scaffold1022	880000	890000	0	0	NA
scaffold1022	890000	893070	0	0	NA
scaffold1023	20000	30000	0	0	NA
scaffold1023	30000	40000	0	0	NA
scaffold1023	50000	60000	0	0	NA
scaffold1023	60000	70000	0	0	NA
scaffold1023	70000	80000	0	0	NA
scaffold1023	90000	100000	0	0	NA
scaffold1023	100000	110000	0	0	NA
scaffold1024	80000	90000	0	0	NA
scaffold1024	90000	100000	0	0	NA
scaffold1024	100000	110000	0	0	NA
scaffold1024	120000	130000	0	0	NA
scaffold1024	130000	140000	0	0	NA
scaffold1024	150000	160000	0	0	NA
scaffold1024	160000	170000	0	0	NA
scaffold1024	170000	180000	0	0	NA
scaffold1024	190000	200000	0	0	NA
scaffold1024	200000	210000	0	0	NA
scaffold1024	280000	290000	0	0	NA
scaffold1024	350000	360000	0	0	NA
scaffold1024	370000	380000	0	0	NA
scaffold1024	440000	450000	0	0	NA
scaffold10246	10000	20000	0	0	NA
scaffold10248	0	10000	0	0	NA
scaffold10248	10000	13978	0	0	NA
scaffold1025	80000	90000	0	0	NA
scaffold1025	90000	100000	0	0	NA
scaffold1025	120000	130000	0	0	NA
scaffold1025	130000	140000	0	0	NA
scaffold1025	160000	170000	0	0	NA
scaffold1025	220000	230000	0	0	NA
scaffold1025	230000	240000	0	0	NA
scaffold1025	270000	280000	0	0	NA
scaffold1025	280000	290000	0	0	NA
scaffold1025	330000	340000	0	0	NA
scaffold1025	340000	350000	0	0	NA
scaffold1025	350000	360000	0	0	NA
scaffold1025	360000	370000	0	0	NA
scaffold1025	390000	400000	0	0	NA
scaffold1025	500000	501241	0	0	NA
scaffold1026	0	10000	0	0	NA
scaffold1026	10000	20000	0	0	NA
scaffold1026	30000	40000	0	0	NA
scaffold1026	40000	50000	0	0	NA
scaffold1026	60000	70000	0	0	NA
scaffold1026	100000	110000	0	0	NA
scaffold1026	120000	130000	0	0	NA
scaffold1026	130000	140000	0	0	NA
scaffold1026	140000	150000	0	0	NA
scaffold1026	150000	150627	0	0	NA
scaffold10264	0	10000	0	0	NA
scaffold10265	0	10000	0	0	NA
scaffold1027	0	10000	0	0	NA
scaffold10287	0	10000	0	0	NA
scaffold10287	10000	20000	0	0	NA
scaffold10287	20000	20065	0	0	NA
scaffold1030	0	10000	0	0	NA
scaffold1030	20000	30000	0	0	NA
scaffold1030	240000	250000	0	0	NA
scaffold1030	260000	270000	0	0	NA
scaffold1030	270000	280000	0	0	NA
scaffold1030	280000	290000	0	0	NA
scaffold1030	300000	310000	0	0	NA
scaffold1030	510000	520000	0	0	NA
scaffold1030	530000	540000	0	0	NA
scaffold1030	550000	560000	0	0	NA
scaffold1030	560000	570000	0	0	NA
scaffold1030	580000	590000	0	0	NA
scaffold1030	610000	620000	0	0	NA
scaffold1030	620000	630000	0	0	NA
scaffold1030	640000	650000	0	0	NA
scaffold1030	680000	690000	0	0	NA
scaffold1030	690000	700000	0	0	NA
scaffold1030	700000	703823	0	0	NA
scaffold1032	0	10000	0	0	NA
scaffold1032	10000	20000	0	0	NA
scaffold1032	60000	70000	0	0	NA
scaffold1032	100000	110000	0	0	NA
scaffold1032	110000	120000	0	0	NA
scaffold1032	130000	140000	0	0	NA
scaffold1032	140000	150000	0	0	NA
scaffold1032	170000	180000	0	0	NA
scaffold1032	190000	200000	0	0	NA
scaffold1032	200000	210000	0	0	NA
scaffold1032	230000	240000	0	0	NA
scaffold1032	240000	250000	0	0	NA
scaffold1032	250000	260000	0	0	NA
scaffold1033	10000	20000	0	0	NA
scaffold1033	20000	30000	0	0	NA
scaffold1033	40000	50000	0	0	NA
scaffold1033	50000	60000	0	0	NA
scaffold1033	60000	70000	0	0	NA
scaffold1033	70000	80000	0	0	NA
scaffold1033	80000	90000	0	0	NA
scaffold1033	90000	100000	0	0	NA
scaffold1033	110000	120000	0	0	NA
scaffold1033	120000	130000	0	0	NA
scaffold1033	130000	140000	0	0	NA
scaffold1033	140000	150000	0	0	NA
scaffold1033	150000	160000	0	0	NA
scaffold1033	160000	170000	0	0	NA
scaffold1033	180000	190000	0	0	NA
scaffold1033	190000	200000	0	0	NA
scaffold1033	200000	210000	0	0	NA
scaffold1033	220000	230000	0	0	NA
scaffold1033	230000	240000	0	0	NA
scaffold1033	240000	250000	0	0	NA
scaffold1033	250000	260000	0	0	NA
scaffold1033	260000	270000	0	0	NA
scaffold1033	270000	274479	0	0	NA
scaffold10332	10000	20000	0	0	NA
scaffold10332	20000	20280	0	0	NA
scaffold10347	0	10000	0	0	NA
scaffold1035	0	10000	0	0	NA
scaffold1035	20000	30000	0	0	NA
scaffold1035	30000	40000	0	0	NA
scaffold1035	50000	60000	0	0	NA
scaffold1035	60000	70000	0	0	NA
scaffold1035	70000	80000	0	0	NA
scaffold1035	80000	90000	0	0	NA
scaffold1035	90000	100000	0	0	NA
scaffold1035	100000	110000	0	0	NA
scaffold1035	110000	120000	0	0	NA
scaffold1035	120000	130000	0	0	NA
scaffold1035	130000	140000	0	0	NA
scaffold1035	140000	150000	0	0	NA
scaffold1035	150000	160000	0	0	NA
scaffold1035	160000	170000	0	0	NA
scaffold1035	170000	180000	0	0	NA
scaffold1035	180000	190000	0	0	NA
scaffold1035	190000	200000	0	0	NA
scaffold1035	200000	210000	0	0	NA
scaffold1035	210000	220000	0	0	NA
scaffold1035	220000	230000	0	0	NA
scaffold1035	230000	240000	0	0	NA
scaffold1035	260000	270000	0	0	NA
scaffold1035	270000	280000	0	0	NA
scaffold1035	280000	290000	0	0	NA
scaffold1035	290000	300000	0	0	NA
scaffold1035	300000	310000	0	0	NA
scaffold1035	310000	320000	0	0	NA
scaffold1035	320000	330000	0	0	NA
scaffold1035	330000	340000	0	0	NA
scaffold1035	340000	350000	0	0	NA
scaffold1035	350000	360000	0	0	NA
scaffold1035	360000	370000	0	0	NA
scaffold1035	370000	380000	0	0	NA
scaffold1035	380000	390000	0	0	NA
scaffold1035	400000	410000	0	0	NA
scaffold1035	410000	420000	0	0	NA
scaffold1035	420000	430000	0	0	NA
scaffold1035	430000	440000	0	0	NA
scaffold1035	440000	450000	0	0	NA
scaffold1035	450000	460000	0	0	NA
scaffold1035	460000	470000	0	0	NA
scaffold1035	470000	480000	0	0	NA
scaffold1035	480000	490000	0	0	NA
scaffold1035	490000	500000	0	0	NA
scaffold1035	500000	510000	0	0	NA
scaffold1035	510000	520000	0	0	NA
scaffold1035	520000	530000	0	0	NA
scaffold1035	530000	540000	0	0	NA
scaffold1035	540000	550000	0	0	NA
scaffold1035	550000	560000	0	0	NA
scaffold1035	560000	570000	0	0	NA
scaffold1035	570000	580000	0	0	NA
scaffold1035	580000	590000	0	0	NA
scaffold1035	590000	600000	0	0	NA
scaffold1035	600000	610000	0	0	NA
scaffold1035	610000	620000	0	0	NA
scaffold1036	90000	100000	0	0	NA
scaffold1036	120000	130000	0	0	NA
scaffold1038	0	10000	0	0	NA
scaffold1038	20000	30000	0	0	NA
scaffold1038	40000	50000	0	0	NA
scaffold1038	50000	60000	0	0	NA
scaffold1038	60000	70000	0	0	NA
scaffold1038	70000	80000	0	0	NA
scaffold1038	80000	90000	0	0	NA
scaffold1038	90000	100000	0	0	NA
scaffold1038	100000	110000	0	0	NA
scaffold1038	110000	120000	0	0	NA
scaffold1038	120000	130000	0	0	NA
scaffold1038	140000	150000	0	0	NA
scaffold1038	150000	160000	0	0	NA
scaffold1038	170000	180000	0	0	NA
scaffold1038	180000	190000	0	0	NA
scaffold1038	200000	210000	0	0	NA
scaffold1038	210000	220000	0	0	NA
scaffold1038	220000	230000	0	0	NA
scaffold1038	230000	240000	0	0	NA
scaffold1038	240000	250000	0	0	NA
scaffold1038	250000	260000	0	0	NA
scaffold1038	260000	270000	0	0	NA
scaffold1038	270000	280000	0	0	NA
scaffold1038	280000	290000	0	0	NA
scaffold1038	290000	300000	0	0	NA
scaffold1038	300000	310000	0	0	NA
scaffold1038	310000	320000	0	0	NA
scaffold1038	320000	322796	0	0	NA
scaffold10386	10000	10121	0	0	NA
scaffold1039	110000	120000	0	0	NA
scaffold1039	150000	160000	0	0	NA
scaffold1039	190000	200000	0	0	NA
scaffold1039	200000	210000	0	0	NA
scaffold1039	250000	260000	0	0	NA
scaffold1039	260000	270000	0	0	NA
scaffold1039	280000	290000	0	0	NA
scaffold1039	360000	370000	0	0	NA
scaffold1039	390000	400000	0	0	NA
scaffold1039	400000	410000	0	0	NA
scaffold1039	450000	460000	0	0	NA
scaffold1039	460000	470000	0	0	NA
scaffold1039	480000	490000	0	0	NA
scaffold1039	490000	490435	0	0	NA
scaffold1040	270000	280000	0	0	NA
scaffold1040	300000	310000	0	0	NA
scaffold1040	320000	330000	0	0	NA
scaffold1040	330000	340000	0	0	NA
scaffold1041	0	10000	0	0	NA
scaffold1041	30000	40000	0	0	NA
scaffold1041	40000	50000	0	0	NA
scaffold1041	50000	60000	0	0	NA
scaffold1041	60000	70000	0	0	NA
scaffold1041	70000	80000	0	0	NA
scaffold1041	80000	90000	0	0	NA
scaffold1041	90000	100000	0	0	NA
scaffold1041	100000	110000	0	0	NA
scaffold1041	110000	120000	0	0	NA
scaffold1041	120000	130000	0	0	NA
scaffold1041	130000	140000	0	0	NA
scaffold1041	140000	150000	0	0	NA
scaffold1041	150000	160000	0	0	NA
scaffold1041	160000	170000	0	0	NA
scaffold1041	170000	180000	0	0	NA
scaffold1041	180000	190000	0	0	NA
scaffold1041	190000	200000	0	0	NA
scaffold1041	200000	210000	0	0	NA
scaffold1041	210000	220000	0	0	NA
scaffold1041	250000	260000	0	0	NA
scaffold1041	260000	270000	0	0	NA
scaffold1041	270000	280000	0	0	NA
scaffold1041	280000	290000	0	0	NA
scaffold1041	300000	310000	0	0	NA
scaffold1041	310000	320000	0	0	NA
scaffold1041	320000	330000	0	0	NA
scaffold1041	330000	340000	0	0	NA
scaffold1041	340000	350000	0	0	NA
scaffold1041	350000	357046	0	0	NA
scaffold1042	0	10000	0	0	NA
scaffold1042	10000	20000	0	0	NA
scaffold1042	20000	30000	0	0	NA
scaffold1042	30000	40000	0	0	NA
scaffold1042	40000	50000	0	0	NA
scaffold1042	50000	60000	0	0	NA
scaffold1042	80000	90000	0	0	NA
scaffold1042	90000	100000	0	0	NA
scaffold1042	100000	110000	0	0	NA
scaffold1042	110000	120000	0	0	NA
scaffold1042	120000	130000	0	0	NA
scaffold1042	130000	140000	0	0	NA
scaffold1042	140000	150000	0	0	NA
scaffold1042	150000	160000	0	0	NA
scaffold1042	160000	170000	0	0	NA
scaffold1042	170000	180000	0	0	NA
scaffold1042	180000	190000	0	0	NA
scaffold1042	190000	200000	0	0	NA
scaffold1042	200000	210000	0	0	NA
scaffold1042	210000	220000	0	0	NA
scaffold1042	220000	230000	0	0	NA
scaffold1042	230000	240000	0	0	NA
scaffold1042	250000	260000	0	0	NA
scaffold1042	280000	290000	0	0	NA
scaffold1042	290000	300000	0	0	NA
scaffold1042	300000	310000	0	0	NA
scaffold1042	310000	320000	0	0	NA
scaffold1042	320000	330000	0	0	NA
scaffold1042	330000	340000	0	0	NA
scaffold1042	340000	350000	0	0	NA
scaffold1042	350000	360000	0	0	NA
scaffold1042	360000	370000	0	0	NA
scaffold1042	370000	380000	0	0	NA
scaffold1042	380000	390000	0	0	NA
scaffold1042	390000	400000	0	0	NA
scaffold1042	400000	410000	0	0	NA
scaffold1042	410000	420000	0	0	NA
scaffold1042	420000	430000	0	0	NA
scaffold1042	430000	440000	0	0	NA
scaffold1042	440000	450000	0	0	NA
scaffold1042	450000	460000	0	0	NA
scaffold1042	470000	480000	0	0	NA
scaffold1042	490000	500000	0	0	NA
scaffold1042	500000	510000	0	0	NA
scaffold1042	510000	520000	0	0	NA
scaffold1042	520000	530000	0	0	NA
scaffold1042	530000	540000	0	0	NA
scaffold1042	540000	550000	0	0	NA
scaffold1042	560000	570000	0	0	NA
scaffold1042	570000	580000	0	0	NA
scaffold1042	580000	590000	0	0	NA
scaffold1042	600000	610000	0	0	NA
scaffold1042	610000	620000	0	0	NA
scaffold1042	620000	630000	0	0	NA
scaffold1042	630000	640000	0	0	NA
scaffold1042	660000	670000	0	0	NA
scaffold1042	670000	680000	0	0	NA
scaffold1042	680000	690000	0	0	NA
scaffold1042	690000	700000	0	0	NA
scaffold1042	700000	710000	0	0	NA
scaffold1042	710000	720000	0	0	NA
scaffold1042	720000	730000	0	0	NA
scaffold1042	730000	740000	0	0	NA
scaffold1042	740000	740176	0	0	NA
scaffold1043	10000	20000	0	0	NA
scaffold1043	30000	40000	0	0	NA
scaffold1043	40000	50000	0	0	NA
scaffold1043	50000	60000	0	0	NA
scaffold1043	60000	70000	0	0	NA
scaffold1043	100000	110000	0	0	NA
scaffold1043	110000	120000	0	0	NA
scaffold1043	120000	130000	0	0	NA
scaffold1043	130000	140000	0	0	NA
scaffold1043	140000	147215	0	0	NA
scaffold1044	110000	120000	0	0	NA
scaffold1044	120000	130000	0	0	NA
scaffold1044	130000	140000	0	0	NA
scaffold1044	150000	160000	0	0	NA
scaffold1044	450000	460000	0	0	NA
scaffold1044	460000	470000	0	0	NA
scaffold1044	470000	480000	0	0	NA
scaffold1044	480000	490000	0	0	NA
scaffold1044	490000	500000	0	0	NA
scaffold1044	500000	510000	0	0	NA
scaffold1044	510000	520000	0	0	NA
scaffold1044	530000	540000	0	0	NA
scaffold1044	550000	560000	0	0	NA
scaffold1044	580000	590000	0	0	NA
scaffold1044	590000	600000	0	0	NA
scaffold1044	600000	610000	0	0	NA
scaffold1044	610000	620000	0	0	NA
scaffold1044	630000	640000	0	0	NA
scaffold1044	650000	660000	0	0	NA
scaffold1044	660000	670000	0	0	NA
scaffold1044	670000	680000	0	0	NA
scaffold1044	680000	690000	0	0	NA
scaffold1044	690000	700000	0	0	NA
scaffold1044	700000	710000	0	0	NA
scaffold1044	730000	740000	0	0	NA
scaffold1044	740000	750000	0	0	NA
scaffold1044	750000	760000	0	0	NA
scaffold1044	760000	770000	0	0	NA
scaffold1044	770000	780000	0	0	NA
scaffold1044	810000	820000	0	0	NA
scaffold1044	820000	830000	0	0	NA
scaffold1044	850000	860000	0	0	NA
scaffold1044	1000000	1010000	0	0	NA
scaffold1044	1010000	1020000	0	0	NA
scaffold1044	1030000	1040000	0	0	NA
scaffold1044	1040000	1050000	0	0	NA
scaffold1044	1070000	1080000	0	0	NA
scaffold1044	1080000	1090000	0	0	NA
scaffold1044	1100000	1110000	0	0	NA
scaffold1044	1110000	1120000	0	0	NA
scaffold1044	1160000	1170000	0	0	NA
scaffold1044	1170000	1180000	0	0	NA
scaffold1044	1180000	1190000	0	0	NA
scaffold1044	1190000	1200000	0	0	NA
scaffold1044	1210000	1220000	0	0	NA
scaffold1044	1220000	1230000	0	0	NA
scaffold1044	1230000	1240000	0	0	NA
scaffold1044	1640000	1650000	0	0	NA
scaffold1044	1670000	1680000	0	0	NA
scaffold1044	1700000	1710000	0	0	NA
scaffold1044	1720000	1730000	0	0	NA
scaffold10441	10000	15092	0	0	NA
scaffold10445	0	10000	0	0	NA
scaffold10445	10000	20000	0	0	NA
scaffold10445	20000	20039	0	0	NA
scaffold1046	60000	70000	0	0	NA
scaffold1046	110000	120000	0	0	NA
scaffold1046	340000	350000	0	0	NA
scaffold1046	380000	390000	0	0	NA
scaffold1046	390000	400000	0	0	NA
scaffold1046	540000	550000	0	0	NA
scaffold1046	550000	560000	0	0	NA
scaffold1046	660000	670000	0	0	NA
scaffold1046	690000	690326	0	0	NA
scaffold1047	30000	40000	0	0	NA
scaffold1047	50000	60000	0	0	NA
scaffold1047	70000	80000	0	0	NA
scaffold1047	130000	140000	0	0	NA
scaffold1047	140000	150000	0	0	NA
scaffold1047	150000	160000	0	0	NA
scaffold1047	160000	170000	0	0	NA
scaffold1047	170000	180000	0	0	NA
scaffold1047	180000	190000	0	0	NA
scaffold1047	190000	200000	0	0	NA
scaffold1047	200000	210000	0	0	NA
scaffold1047	220000	230000	0	0	NA
scaffold1047	230000	240000	0	0	NA
scaffold1047	240000	250000	0	0	NA
scaffold1047	250000	260000	0	0	NA
scaffold1047	260000	270000	0	0	NA
scaffold1047	270000	280000	0	0	NA
scaffold1047	290000	300000	0	0	NA
scaffold1047	300000	310000	0	0	NA
scaffold1047	350000	360000	0	0	NA
scaffold10478	0	10000	0	0	NA
scaffold10478	10000	20000	0	0	NA
scaffold10478	30000	38168	0	0	NA
scaffold1048	200000	210000	0	0	NA
scaffold1048	210000	220000	0	0	NA
scaffold1048	220000	230000	0	0	NA
scaffold1048	230000	240000	0	0	NA
scaffold1048	240000	250000	0	0	NA
scaffold1048	570000	580000	0	0	NA
scaffold1048	730000	740000	0	0	NA
scaffold1048	990000	1000000	0	0	NA
scaffold1048	1250000	1260000	0	0	NA
scaffold1048	1260000	1270000	0	0	NA
scaffold1048	1270000	1280000	0	0	NA
scaffold1048	1280000	1290000	0	0	NA
scaffold1048	1290000	1300000	0	0	NA
scaffold1048	1310000	1320000	0	0	NA
scaffold1048	1330000	1340000	0	0	NA
scaffold1048	1740000	1750000	0	0	NA
scaffold1048	1750000	1760000	0	0	NA
scaffold1048	1760000	1770000	0	0	NA
scaffold1048	1780000	1790000	0	0	NA
scaffold10487	10000	12722	0	0	NA
scaffold1049	290000	300000	0	0	NA
scaffold105	580000	590000	0	0	NA
scaffold105	620000	630000	0	0	NA
scaffold1050	100000	110000	0	0	NA
scaffold1050	170000	180000	0	0	NA
scaffold1050	350000	360000	0	0	NA
scaffold1050	620000	630000	0	0	NA
scaffold1050	850000	860000	0	0	NA
scaffold1050	1170000	1180000	0	0	NA
scaffold1050	1180000	1190000	0	0	NA
scaffold1050	1190000	1200000	0	0	NA
scaffold1050	1200000	1209497	0	0	NA
scaffold10502	10000	20000	0	0	NA
scaffold10502	20000	30000	0	0	NA
scaffold10502	30000	32867	0	0	NA
scaffold1051	20000	30000	0	0	NA
scaffold1051	60000	70000	0	0	NA
scaffold1051	70000	80000	0	0	NA
scaffold1051	80000	90000	0	0	NA
scaffold1051	90000	100000	0	0	NA
scaffold1051	100000	110000	0	0	NA
scaffold1051	110000	120000	0	0	NA
scaffold1051	130000	140000	0	0	NA
scaffold1051	160000	170000	0	0	NA
scaffold1051	170000	180000	0	0	NA
scaffold1051	180000	190000	0	0	NA
scaffold1051	220000	230000	0	0	NA
scaffold1051	230000	240000	0	0	NA
scaffold1051	240000	250000	0	0	NA
scaffold1051	260000	270000	0	0	NA
scaffold1051	290000	300000	0	0	NA
scaffold1051	300000	310000	0	0	NA
scaffold1051	310000	320000	0	0	NA
scaffold10511	0	9888	0	0	NA
scaffold10517	0	10000	0	0	NA
scaffold10517	10000	20000	0	0	NA
scaffold10517	20000	22877	0	0	NA
scaffold1052	220000	230000	0	0	NA
scaffold1054	100000	110000	0	0	NA
scaffold1054	140000	150000	0	0	NA
scaffold1054	150000	150121	0	0	NA
scaffold1055	20000	30000	0	0	NA
scaffold1055	40000	50000	0	0	NA
scaffold1055	60000	70000	0	0	NA
scaffold1055	150000	160000	0	0	NA
scaffold1055	160000	170000	0	0	NA
scaffold1055	490000	500000	0	0	NA
scaffold1055	520000	530000	0	0	NA
scaffold1055	540000	550000	0	0	NA
scaffold1055	570000	580000	0	0	NA
scaffold1055	600000	610000	0	0	NA
scaffold1055	610000	620000	0	0	NA
scaffold1055	620000	630000	0	0	NA
scaffold1055	630000	640000	0	0	NA
scaffold1055	660000	670000	0	0	NA
scaffold1055	690000	700000	0	0	NA
scaffold1055	700000	710000	0	0	NA
scaffold1055	710000	720000	0	0	NA
scaffold1055	730000	740000	0	0	NA
scaffold1055	780000	790000	0	0	NA
scaffold1055	820000	830000	0	0	NA
scaffold1055	850000	860000	0	0	NA
scaffold1055	860000	870000	0	0	NA
scaffold1055	870000	880000	0	0	NA
scaffold1055	910000	920000	0	0	NA
scaffold1055	920000	930000	0	0	NA
scaffold1055	940000	950000	0	0	NA
scaffold1055	950000	960000	0	0	NA
scaffold1055	1310000	1320000	0	0	NA
scaffold1055	1330000	1340000	0	0	NA
scaffold1055	1340000	1350000	0	0	NA
scaffold1055	1360000	1370000	0	0	NA
scaffold1055	1380000	1390000	0	0	NA
scaffold1055	1390000	1400000	0	0	NA
scaffold1055	1440000	1450000	0	0	NA
scaffold1055	1450000	1460000	0	0	NA
scaffold1055	1460000	1470000	0	0	NA
scaffold1055	1470000	1480000	0	0	NA
scaffold1055	1480000	1490000	0	0	NA
scaffold1055	1490000	1500000	0	0	NA
scaffold1055	1530000	1540000	0	0	NA
scaffold1055	1540000	1550000	0	0	NA
scaffold1055	1550000	1560000	0	0	NA
scaffold1055	1560000	1570000	0	0	NA
scaffold1055	1590000	1600000	0	0	NA
scaffold1055	1600000	1610000	0	0	NA
scaffold1055	1610000	1620000	0	0	NA
scaffold1056	90000	100000	0	0	NA
scaffold1056	130000	140000	0	0	NA
scaffold1057	10000	20000	0	0	NA
scaffold1057	30000	40000	0	0	NA
scaffold1057	40000	50000	0	0	NA
scaffold1057	50000	60000	0	0	NA
scaffold1057	70000	80000	0	0	NA
scaffold1057	80000	90000	0	0	NA
scaffold1057	90000	100000	0	0	NA
scaffold1057	150000	160000	0	0	NA
scaffold1057	170000	175726	0	0	NA
scaffold10577	10000	12517	0	0	NA
scaffold10581	0	10000	0	0	NA
scaffold10581	10000	20000	0	0	NA
scaffold10581	20000	30000	0	0	NA
scaffold10581	30000	40000	0	0	NA
scaffold10581	40000	50000	0	0	NA
scaffold10581	50000	50041	0	0	NA
scaffold10582	10000	12665	0	0	NA
scaffold106	30000	40000	0	0	NA
scaffold106	90000	100000	0	0	NA
scaffold106	100000	110000	0	0	NA
scaffold106	110000	120000	0	0	NA
scaffold106	200000	210000	0	0	NA
scaffold106	220000	230000	0	0	NA
scaffold106	260000	270000	0	0	NA
scaffold106	700000	710000	0	0	NA
scaffold1060	0	10000	0	0	NA
scaffold1060	10000	20000	0	0	NA
scaffold1060	20000	30000	0	0	NA
scaffold1060	30000	40000	0	0	NA
scaffold1060	40000	50000	0	0	NA
scaffold1060	50000	60000	0	0	NA
scaffold1060	60000	70000	0	0	NA
scaffold1060	70000	80000	0	0	NA
scaffold1060	80000	90000	0	0	NA
scaffold1060	90000	100000	0	0	NA
scaffold1060	100000	110000	0	0	NA
scaffold1060	170000	180000	0	0	NA
scaffold1060	180000	190000	0	0	NA
scaffold1060	190000	200000	0	0	NA
scaffold1060	200000	210000	0	0	NA
scaffold1060	230000	240000	0	0	NA
scaffold1060	250000	260000	0	0	NA
scaffold1060	280000	290000	0	0	NA
scaffold1060	290000	300000	0	0	NA
scaffold1060	340000	350000	0	0	NA
scaffold1060	440000	450000	0	0	NA
scaffold1061	60000	70000	0	0	NA
scaffold1061	70000	80000	0	0	NA
scaffold1061	100000	110000	0	0	NA
scaffold1061	150000	160000	0	0	NA
scaffold1061	160000	162773	0	0	NA
scaffold10633	20000	30000	0	0	NA
scaffold10633	40000	44186	0	0	NA
scaffold1064	20000	30000	0	0	NA
scaffold1064	40000	50000	0	0	NA
scaffold1064	50000	60000	0	0	NA
scaffold1064	160000	170000	0	0	NA
scaffold1064	180000	190000	0	0	NA
scaffold1064	190000	200000	0	0	NA
scaffold1064	210000	220000	0	0	NA
scaffold1064	220000	230000	0	0	NA
scaffold1064	250000	260000	0	0	NA
scaffold1064	260000	270000	0	0	NA
scaffold1064	270000	273971	0	0	NA
scaffold1065	10000	20000	0	0	NA
scaffold1065	270000	280000	0	0	NA
scaffold1065	290000	300000	0	0	NA
scaffold1065	950000	960000	0	0	NA
scaffold1065	960000	970000	0	0	NA
scaffold1065	970000	980000	0	0	NA
scaffold1065	990000	1000000	0	0	NA
scaffold1065	1010000	1020000	0	0	NA
scaffold1065	1180000	1190000	0	0	NA
scaffold1065	1220000	1230000	0	0	NA
scaffold1065	1270000	1280000	0	0	NA
scaffold1065	1410000	1420000	0	0	NA
scaffold1065	1730000	1740000	0	0	NA
scaffold1065	1760000	1770000	0	0	NA
scaffold1065	1770000	1780000	0	0	NA
scaffold1065	1780000	1790000	0	0	NA
scaffold1065	1790000	1800000	0	0	NA
scaffold1065	1800000	1810000	0	0	NA
scaffold1066	60000	70000	0	0	NA
scaffold1066	70000	80000	0	0	NA
scaffold1066	100000	110000	0	0	NA
scaffold1066	110000	120000	0	0	NA
scaffold1066	160000	170000	0	0	NA
scaffold1066	170000	180000	0	0	NA
scaffold10660	0	10000	0	0	NA
scaffold10660	10000	20000	0	0	NA
scaffold10660	30000	32957	0	0	NA
scaffold10672	10000	20000	0	0	NA
scaffold10672	20000	20610	0	0	NA
scaffold10679	20000	20008	0	0	NA
scaffold1068	0	10000	0	0	NA
scaffold1068	50000	60000	0	0	NA
scaffold1068	70000	80000	0	0	NA
scaffold1068	130000	140000	0	0	NA
scaffold1068	190000	200000	0	0	NA
scaffold1068	200000	210000	0	0	NA
scaffold1068	210000	220000	0	0	NA
scaffold1068	230000	240000	0	0	NA
scaffold1068	240000	250000	0	0	NA
scaffold1068	260000	270000	0	0	NA
scaffold1068	280000	290000	0	0	NA
scaffold1068	300000	310000	0	0	NA
scaffold1068	320000	330000	0	0	NA
scaffold1068	330000	340000	0	0	NA
scaffold1068	350000	360000	0	0	NA
scaffold1068	410000	411542	0	0	NA
scaffold1069	290000	300000	0	0	NA
scaffold107	130000	140000	0	0	NA
scaffold107	160000	170000	0	0	NA
scaffold107	190000	200000	0	0	NA
scaffold107	260000	270000	0	0	NA
scaffold107	310000	320000	0	0	NA
scaffold107	440000	450000	0	0	NA
scaffold107	460000	470000	0	0	NA
scaffold107	470000	480000	0	0	NA
scaffold1070	0	10000	0	0	NA
scaffold1070	10000	20000	0	0	NA
scaffold1070	20000	30000	0	0	NA
scaffold1070	30000	40000	0	0	NA
scaffold1070	40000	50000	0	0	NA
scaffold1070	50000	60000	0	0	NA
scaffold1070	60000	70000	0	0	NA
scaffold1070	70000	80000	0	0	NA
scaffold1070	80000	90000	0	0	NA
scaffold1070	110000	120000	0	0	NA
scaffold1070	130000	140000	0	0	NA
scaffold1070	140000	150000	0	0	NA
scaffold1070	150000	160000	0	0	NA
scaffold1070	170000	180000	0	0	NA
scaffold1070	180000	190000	0	0	NA
scaffold1070	190000	200000	0	0	NA
scaffold1070	220000	230000	0	0	NA
scaffold1070	230000	240000	0	0	NA
scaffold1070	240000	250000	0	0	NA
scaffold1070	270000	280000	0	0	NA
scaffold1070	280000	290000	0	0	NA
scaffold1070	300000	310000	0	0	NA
scaffold1070	310000	320000	0	0	NA
scaffold1070	320000	330000	0	0	NA
scaffold1070	330000	340000	0	0	NA
scaffold1070	340000	350000	0	0	NA
scaffold1070	350000	360000	0	0	NA
scaffold1070	360000	370000	0	0	NA
scaffold1070	370000	373247	0	0	NA
scaffold1072	220000	230000	0	0	NA
scaffold1073	100000	110000	0	0	NA
scaffold1073	200000	210000	0	0	NA
scaffold1073	500000	510000	0	0	NA
scaffold1073	550000	560000	0	0	NA
scaffold1073	560000	570000	0	0	NA
scaffold1073	570000	580000	0	0	NA
scaffold1073	590000	600000	0	0	NA
scaffold1073	900000	910000	0	0	NA
scaffold1073	920000	930000	0	0	NA
scaffold1074	210000	220000	0	0	NA
scaffold1074	220000	230000	0	0	NA
scaffold1074	230000	240000	0	0	NA
scaffold1074	240000	250000	0	0	NA
scaffold1074	270000	280000	0	0	NA
scaffold1074	280000	290000	0	0	NA
scaffold1074	480000	490000	0	0	NA
scaffold1074	500000	510000	0	0	NA
scaffold1074	510000	520000	0	0	NA
scaffold10744	10000	12494	0	0	NA
scaffold1075	370000	380000	0	0	NA
scaffold10754	0	9313	0	0	NA
scaffold1076	60000	70000	0	0	NA
scaffold1076	1000000	1010000	0	0	NA
scaffold1076	1010000	1013793	0	0	NA
scaffold1077	20000	30000	0	0	NA
scaffold1077	30000	40000	0	0	NA
scaffold1077	40000	50000	0	0	NA
scaffold1077	50000	60000	0	0	NA
scaffold1077	60000	70000	0	0	NA
scaffold1077	70000	80000	0	0	NA
scaffold1077	80000	90000	0	0	NA
scaffold1077	90000	100000	0	0	NA
scaffold1077	100000	110000	0	0	NA
scaffold1077	110000	120000	0	0	NA
scaffold1077	120000	130000	0	0	NA
scaffold1077	130000	140000	0	0	NA
scaffold1077	140000	150000	0	0	NA
scaffold1077	150000	160000	0	0	NA
scaffold1077	170000	177067	0	0	NA
scaffold1078	0	10000	0	0	NA
scaffold1078	10000	20000	0	0	NA
scaffold1078	20000	30000	0	0	NA
scaffold1078	50000	60000	0	0	NA
scaffold1078	70000	80000	0	0	NA
scaffold1078	80000	90000	0	0	NA
scaffold1078	90000	100000	0	0	NA
scaffold1078	100000	110000	0	0	NA
scaffold1078	110000	120000	0	0	NA
scaffold1078	140000	141079	0	0	NA
scaffold10783	10000	20000	0	0	NA
scaffold10783	20000	30000	0	0	NA
scaffold10783	30000	30251	0	0	NA
scaffold1079	60000	70000	0	0	NA
scaffold1079	90000	100000	0	0	NA
scaffold1079	100000	110000	0	0	NA
scaffold1079	110000	120000	0	0	NA
scaffold1079	120000	130000	0	0	NA
scaffold10797	10000	12841	0	0	NA
scaffold1080	30000	40000	0	0	NA
scaffold1080	40000	50000	0	0	NA
scaffold1080	110000	120000	0	0	NA
scaffold1080	120000	130000	0	0	NA
scaffold1080	140000	150000	0	0	NA
scaffold1080	150000	160000	0	0	NA
scaffold1080	160000	170000	0	0	NA
scaffold1080	170000	180000	0	0	NA
scaffold1080	180000	190000	0	0	NA
scaffold1080	200000	210000	0	0	NA
scaffold1080	210000	220000	0	0	NA
scaffold1080	220000	230000	0	0	NA
scaffold1080	260000	270000	0	0	NA
scaffold1080	270000	280000	0	0	NA
scaffold1080	280000	290000	0	0	NA
scaffold1080	300000	310000	0	0	NA
scaffold1080	320000	330000	0	0	NA
scaffold1080	330000	340000	0	0	NA
scaffold1080	340000	350000	0	0	NA
scaffold1080	1080000	1090000	0	0	NA
scaffold1080	1090000	1100000	0	0	NA
scaffold1080	1100000	1110000	0	0	NA
scaffold1080	1120000	1130000	0	0	NA
scaffold1080	1140000	1150000	0	0	NA
scaffold1080	1170000	1180000	0	0	NA
scaffold1080	1180000	1190000	0	0	NA
scaffold1080	1190000	1200000	0	0	NA
scaffold1080	1420000	1430000	0	0	NA
scaffold1080	1430000	1440000	0	0	NA
scaffold1080	1440000	1450000	0	0	NA
scaffold1080	1450000	1460000	0	0	NA
scaffold1080	1460000	1460275	0	0	NA
scaffold1081	70000	80000	0	0	NA
scaffold1081	80000	90000	0	0	NA
scaffold1081	100000	110000	0	0	NA
scaffold10814	10000	12742	0	0	NA
scaffold1082	120000	130000	0	0	NA
scaffold1082	130000	140000	0	0	NA
scaffold1082	180000	190000	0	0	NA
scaffold1082	200000	210000	0	0	NA
scaffold1082	230000	240000	0	0	NA
scaffold1082	280000	290000	0	0	NA
scaffold1082	510000	520000	0	0	NA
scaffold1082	550000	560000	0	0	NA
scaffold1082	600000	610000	0	0	NA
scaffold1082	620000	630000	0	0	NA
scaffold1082	630000	640000	0	0	NA
scaffold1082	700000	710000	0	0	NA
scaffold1082	710000	720000	0	0	NA
scaffold1082	730000	740000	0	0	NA
scaffold1082	750000	760000	0	0	NA
scaffold1082	760000	770000	0	0	NA
scaffold1082	780000	790000	0	0	NA
scaffold1082	790000	800000	0	0	NA
scaffold1082	800000	810000	0	0	NA
scaffold1082	820000	830000	0	0	NA
scaffold1082	830000	840000	0	0	NA
scaffold1082	840000	850000	0	0	NA
scaffold1082	850000	860000	0	0	NA
scaffold1082	880000	890000	0	0	NA
scaffold1082	890000	900000	0	0	NA
scaffold1082	940000	950000	0	0	NA
scaffold1082	950000	960000	0	0	NA
scaffold1082	970000	980000	0	0	NA
scaffold10825	0	10000	0	0	NA
scaffold10825	10000	20000	0	0	NA
scaffold10825	20000	30000	0	0	NA
scaffold10825	30000	36823	0	0	NA
scaffold10827	0	10000	0	0	NA
scaffold10827	10000	14957	0	0	NA
scaffold1083	10000	20000	0	0	NA
scaffold1083	20000	30000	0	0	NA
scaffold1083	30000	40000	0	0	NA
scaffold1083	40000	50000	0	0	NA
scaffold1083	60000	70000	0	0	NA
scaffold1083	80000	90000	0	0	NA
scaffold1083	110000	120000	0	0	NA
scaffold1083	130000	133555	0	0	NA
scaffold10830	0	10000	0	0	NA
scaffold10830	10000	20000	0	0	NA
scaffold10830	20000	26099	0	0	NA
scaffold1084	160000	170000	0	0	NA
scaffold1084	200000	210000	0	0	NA
scaffold1084	330000	340000	0	0	NA
scaffold1084	610000	620000	0	0	NA
scaffold1084	620000	630000	0	0	NA
scaffold1084	630000	640000	0	0	NA
scaffold1084	650000	660000	0	0	NA
scaffold1084	660000	670000	0	0	NA
scaffold1084	680000	690000	0	0	NA
scaffold1084	760000	770000	0	0	NA
scaffold1084	980000	990000	0	0	NA
scaffold1084	990000	1000000	0	0	NA
scaffold1085	420000	430000	0	0	NA
scaffold1085	440000	450000	0	0	NA
scaffold1085	460000	470000	0	0	NA
scaffold1085	500000	510000	0	0	NA
scaffold1085	520000	530000	0	0	NA
scaffold1085	530000	540000	0	0	NA
scaffold1085	550000	560000	0	0	NA
scaffold1085	590000	600000	0	0	NA
scaffold1085	680000	690000	0	0	NA
scaffold1085	740000	750000	0	0	NA
scaffold1085	940000	950000	0	0	NA
scaffold1085	950000	960000	0	0	NA
scaffold1085	1050000	1060000	0	0	NA
scaffold1085	1060000	1070000	0	0	NA
scaffold1085	1070000	1080000	0	0	NA
scaffold1085	1080000	1090000	0	0	NA
scaffold1085	1090000	1100000	0	0	NA
scaffold1085	1100000	1110000	0	0	NA
scaffold1085	1110000	1120000	0	0	NA
scaffold1085	1130000	1140000	0	0	NA
scaffold1085	1140000	1150000	0	0	NA
scaffold1085	1160000	1170000	0	0	NA
scaffold1085	1410000	1420000	0	0	NA
scaffold1085	1460000	1470000	0	0	NA
scaffold1085	1550000	1560000	0	0	NA
scaffold1085	1560000	1570000	0	0	NA
scaffold1085	1570000	1580000	0	0	NA
scaffold1086	0	10000	0	0	NA
scaffold1086	10000	20000	0	0	NA
scaffold1086	20000	30000	0	0	NA
scaffold1086	40000	50000	0	0	NA
scaffold1086	90000	100000	0	0	NA
scaffold1086	100000	110000	0	0	NA
scaffold1086	110000	120000	0	0	NA
scaffold1086	200000	210000	0	0	NA
scaffold1086	570000	580000	0	0	NA
scaffold1086	590000	600000	0	0	NA
scaffold1086	610000	620000	0	0	NA
scaffold1086	620000	630000	0	0	NA
scaffold1086	780000	790000	0	0	NA
scaffold1086	1420000	1430000	0	0	NA
scaffold1086	1460000	1470000	0	0	NA
scaffold1086	1490000	1500000	0	0	NA
scaffold1086	1510000	1520000	0	0	NA
scaffold1086	1520000	1530000	0	0	NA
scaffold1086	1810000	1820000	0	0	NA
scaffold1086	1820000	1830000	0	0	NA
scaffold1086	1850000	1860000	0	0	NA
scaffold1086	1950000	1960000	0	0	NA
scaffold1087	0	10000	0	0	NA
scaffold1087	10000	20000	0	0	NA
scaffold1087	20000	30000	0	0	NA
scaffold1087	30000	40000	0	0	NA
scaffold1087	40000	50000	0	0	NA
scaffold1087	50000	60000	0	0	NA
scaffold1087	60000	70000	0	0	NA
scaffold1087	70000	80000	0	0	NA
scaffold1087	80000	90000	0	0	NA
scaffold1087	90000	100000	0	0	NA
scaffold1087	100000	110000	0	0	NA
scaffold1087	120000	130000	0	0	NA
scaffold1087	140000	150000	0	0	NA
scaffold1087	150000	160000	0	0	NA
scaffold1087	160000	170000	0	0	NA
scaffold1087	170000	180000	0	0	NA
scaffold1087	180000	190000	0	0	NA
scaffold1087	190000	200000	0	0	NA
scaffold1087	200000	210000	0	0	NA
scaffold1087	220000	230000	0	0	NA
scaffold1087	230000	240000	0	0	NA
scaffold1087	240000	250000	0	0	NA
scaffold1087	250000	260000	0	0	NA
scaffold1087	260000	270000	0	0	NA
scaffold1087	270000	280000	0	0	NA
scaffold1087	280000	290000	0	0	NA
scaffold1087	290000	300000	0	0	NA
scaffold1087	300000	310000	0	0	NA
scaffold1087	320000	330000	0	0	NA
scaffold1087	330000	340000	0	0	NA
scaffold1087	350000	360000	0	0	NA
scaffold1087	360000	370000	0	0	NA
scaffold1087	370000	380000	0	0	NA
scaffold1087	380000	390000	0	0	NA
scaffold1087	390000	400000	0	0	NA
scaffold1087	410000	420000	0	0	NA
scaffold1087	420000	430000	0	0	NA
scaffold1087	430000	440000	0	0	NA
scaffold1087	450000	457671	0	0	NA
scaffold10877	10000	20000	0	0	NA
scaffold10877	20000	20084	0	0	NA
scaffold1088	0	10000	0	0	NA
scaffold1088	180000	190000	0	0	NA
scaffold1088	210000	220000	0	0	NA
scaffold1088	220000	230000	0	0	NA
scaffold1088	280000	290000	0	0	NA
scaffold1088	350000	360000	0	0	NA
scaffold1088	380000	390000	0	0	NA
scaffold1088	400000	410000	0	0	NA
scaffold10885	10000	10047	0	0	NA
scaffold109	0	10000	0	0	NA
scaffold109	10000	20000	0	0	NA
scaffold109	20000	30000	0	0	NA
scaffold109	50000	60000	0	0	NA
scaffold109	60000	70000	0	0	NA
scaffold109	80000	90000	0	0	NA
scaffold109	90000	100000	0	0	NA
scaffold109	110000	120000	0	0	NA
scaffold109	120000	130000	0	0	NA
scaffold109	140000	150000	0	0	NA
scaffold109	160000	170000	0	0	NA
scaffold109	170000	180000	0	0	NA
scaffold109	180000	185708	0	0	NA
scaffold1091	20000	30000	0	0	NA
scaffold10917	0	10000	0	0	NA
scaffold10917	10000	16513	0	0	NA
scaffold1092	30000	31107	0	0	NA
scaffold10923	0	10000	0	0	NA
scaffold10923	10000	10618	0	0	NA
scaffold1093	510000	520000	0	0	NA
scaffold1093	520000	530000	0	0	NA
scaffold1093	550000	560000	0	0	NA
scaffold1093	560000	570000	0	0	NA
scaffold1093	570000	580000	0	0	NA
scaffold1093	610000	620000	0	0	NA
scaffold1093	620000	630000	0	0	NA
scaffold1093	640000	650000	0	0	NA
scaffold1093	650000	660000	0	0	NA
scaffold1093	690000	700000	0	0	NA
scaffold1093	700000	710000	0	0	NA
scaffold1094	110000	120000	0	0	NA
scaffold1094	130000	140000	0	0	NA
scaffold1094	140000	150000	0	0	NA
scaffold1094	150000	160000	0	0	NA
scaffold1094	210000	220000	0	0	NA
scaffold1094	450000	460000	0	0	NA
scaffold10945	0	5617	0	0	NA
scaffold10954	10000	12775	0	0	NA
scaffold1096	0	10000	0	0	NA
scaffold1096	10000	20000	0	0	NA
scaffold1096	20000	30000	0	0	NA
scaffold1096	30000	40000	0	0	NA
scaffold1096	40000	50000	0	0	NA
scaffold1096	50000	60000	0	0	NA
scaffold1096	60000	70000	0	0	NA
scaffold1096	70000	80000	0	0	NA
scaffold1096	100000	110000	0	0	NA
scaffold1096	110000	120000	0	0	NA
scaffold1096	140000	150000	0	0	NA
scaffold1096	150000	160000	0	0	NA
scaffold1096	160000	170000	0	0	NA
scaffold1096	170000	180000	0	0	NA
scaffold1096	180000	190000	0	0	NA
scaffold1096	190000	200000	0	0	NA
scaffold1096	200000	210000	0	0	NA
scaffold1096	210000	220000	0	0	NA
scaffold1096	220000	230000	0	0	NA
scaffold1096	230000	240000	0	0	NA
scaffold1096	240000	250000	0	0	NA
scaffold1096	250000	260000	0	0	NA
scaffold1096	260000	270000	0	0	NA
scaffold1096	270000	280000	0	0	NA
scaffold1096	280000	290000	0	0	NA
scaffold1096	290000	300000	0	0	NA
scaffold1096	300000	310000	0	0	NA
scaffold1096	310000	320000	0	0	NA
scaffold1096	320000	330000	0	0	NA
scaffold1096	330000	340000	0	0	NA
scaffold1096	340000	350000	0	0	NA
scaffold1096	350000	360000	0	0	NA
scaffold1096	360000	370000	0	0	NA
scaffold1096	370000	380000	0	0	NA
scaffold1096	380000	390000	0	0	NA
scaffold1096	390000	400000	0	0	NA
scaffold1096	400000	410000	0	0	NA
scaffold1096	410000	420000	0	0	NA
scaffold1096	420000	430000	0	0	NA
scaffold1096	430000	440000	0	0	NA
scaffold1096	440000	450000	0	0	NA
scaffold1096	450000	460000	0	0	NA
scaffold1096	460000	470000	0	0	NA
scaffold1096	470000	480000	0	0	NA
scaffold1096	480000	490000	0	0	NA
scaffold1096	490000	500000	0	0	NA
scaffold1096	500000	510000	0	0	NA
scaffold1096	510000	520000	0	0	NA
scaffold1096	520000	530000	0	0	NA
scaffold1096	530000	540000	0	0	NA
scaffold1096	540000	550000	0	0	NA
scaffold1096	550000	560000	0	0	NA
scaffold1096	680000	690000	0	0	NA
scaffold1096	700000	710000	0	0	NA
scaffold1096	710000	720000	0	0	NA
scaffold1096	720000	730000	0	0	NA
scaffold1096	730000	740000	0	0	NA
scaffold1096	750000	760000	0	0	NA
scaffold1096	760000	770000	0	0	NA
scaffold1096	790000	800000	0	0	NA
scaffold1096	810000	820000	0	0	NA
scaffold1096	830000	840000	0	0	NA
scaffold1096	840000	850000	0	0	NA
scaffold1096	850000	860000	0	0	NA
scaffold1096	900000	910000	0	0	NA
scaffold1096	910000	920000	0	0	NA
scaffold1096	920000	930000	0	0	NA
scaffold1096	940000	950000	0	0	NA
scaffold1096	950000	960000	0	0	NA
scaffold1096	960000	970000	0	0	NA
scaffold1096	970000	980000	0	0	NA
scaffold1096	980000	980455	0	0	NA
scaffold1097	100000	110000	0	0	NA
scaffold1097	110000	120000	0	0	NA
scaffold1097	400000	410000	0	0	NA
scaffold1097	410000	420000	0	0	NA
scaffold1097	420000	430000	0	0	NA
scaffold1097	430000	440000	0	0	NA
scaffold1097	440000	450000	0	0	NA
scaffold1097	460000	470000	0	0	NA
scaffold1097	470000	480000	0	0	NA
scaffold1097	530000	540000	0	0	NA
scaffold1098	20000	30000	0	0	NA
scaffold1098	30000	40000	0	0	NA
scaffold1098	60000	70000	0	0	NA
scaffold1098	70000	80000	0	0	NA
scaffold1098	90000	100000	0	0	NA
scaffold1098	100000	110000	0	0	NA
scaffold1098	110000	120000	0	0	NA
scaffold1098	130000	140000	0	0	NA
scaffold1098	170000	180000	0	0	NA
scaffold1098	180000	190000	0	0	NA
scaffold1098	200000	210000	0	0	NA
scaffold1098	230000	240000	0	0	NA
scaffold1099	180000	190000	0	0	NA
scaffold1099	480000	490000	0	0	NA
scaffold1099	500000	510000	0	0	NA
scaffold1099	510000	520000	0	0	NA
scaffold1099	550000	560000	0	0	NA
scaffold1099	560000	570000	0	0	NA
scaffold10996	10000	10748	0	0	NA
scaffold11	10000	20000	0	0	NA
scaffold11	20000	30000	0	0	NA
scaffold11	30000	40000	0	0	NA
scaffold11	40000	41951	0	0	NA
scaffold1100	30000	40000	0	0	NA
scaffold1100	40000	50000	0	0	NA
scaffold1100	120000	130000	0	0	NA
scaffold1100	180000	190000	0	0	NA
scaffold1100	190000	200000	0	0	NA
scaffold1100	210000	220000	0	0	NA
scaffold1100	220000	230000	0	0	NA
scaffold1100	240000	250000	0	0	NA
scaffold1100	400000	410000	0	0	NA
scaffold1100	660000	670000	0	0	NA
scaffold1100	680000	690000	0	0	NA
scaffold1102	320000	330000	0	0	NA
scaffold1103	160000	170000	0	0	NA
scaffold1103	350000	360000	0	0	NA
scaffold1103	360000	370000	0	0	NA
scaffold1103	440000	450000	0	0	NA
scaffold1103	520000	530000	0	0	NA
scaffold1103	530000	540000	0	0	NA
scaffold1103	550000	560000	0	0	NA
scaffold1103	560000	570000	0	0	NA
scaffold1103	700000	710000	0	0	NA
scaffold1103	710000	720000	0	0	NA
scaffold11030	0	10000	0	0	NA
scaffold11030	10000	20000	0	0	NA
scaffold11030	20000	20425	0	0	NA
scaffold1104	0	10000	0	0	NA
scaffold11054	10000	10996	0	0	NA
scaffold1107	260000	270000	0	0	NA
scaffold1107	290000	300000	0	0	NA
scaffold1107	300000	310000	0	0	NA
scaffold1107	310000	320000	0	0	NA
scaffold1107	320000	330000	0	0	NA
scaffold1107	620000	630000	0	0	NA
scaffold1107	750000	760000	0	0	NA
scaffold1107	760000	770000	0	0	NA
scaffold1107	780000	790000	0	0	NA
scaffold1107	810000	820000	0	0	NA
scaffold1107	820000	830000	0	0	NA
scaffold1107	840000	850000	0	0	NA
scaffold1107	860000	870000	0	0	NA
scaffold1107	880000	890000	0	0	NA
scaffold1107	1230000	1240000	0	0	NA
scaffold1107	1250000	1260000	0	0	NA
scaffold1107	1260000	1270000	0	0	NA
scaffold1107	1270000	1280000	0	0	NA
scaffold1108	290000	300000	0	0	NA
scaffold1108	300000	310000	0	0	NA
scaffold1108	310000	320000	0	0	NA
scaffold1108	320000	330000	0	0	NA
scaffold1108	860000	870000	0	0	NA
scaffold1108	880000	890000	0	0	NA
scaffold1108	890000	900000	0	0	NA
scaffold1108	900000	910000	0	0	NA
scaffold1108	910000	920000	0	0	NA
scaffold1108	930000	934477	0	0	NA
scaffold11084	0	9905	0	0	NA
scaffold11088	0	10000	0	0	NA
scaffold11104	0	10000	0	0	NA
scaffold11104	10000	10188	0	0	NA
scaffold1113	170000	180000	0	0	NA
scaffold1113	180000	190000	0	0	NA
scaffold1113	190000	200000	0	0	NA
scaffold1113	200000	210000	0	0	NA
scaffold1113	210000	220000	0	0	NA
scaffold1113	220000	230000	0	0	NA
scaffold1113	260000	270000	0	0	NA
scaffold1113	270000	277624	0	0	NA
scaffold11132	10000	13736	0	0	NA
scaffold1115	20000	30000	0	0	NA
scaffold1115	80000	90000	0	0	NA
scaffold1115	100000	110000	0	0	NA
scaffold1115	110000	120000	0	0	NA
scaffold1115	140000	150000	0	0	NA
scaffold11157	0	10000	0	0	NA
scaffold11157	10000	20000	0	0	NA
scaffold11157	20000	22489	0	0	NA
scaffold1116	30000	40000	0	0	NA
scaffold1116	40000	50000	0	0	NA
scaffold1116	50000	60000	0	0	NA
scaffold1116	70000	80000	0	0	NA
scaffold1116	80000	90000	0	0	NA
scaffold1116	100000	110000	0	0	NA
scaffold1117	0	10000	0	0	NA
scaffold1117	10000	20000	0	0	NA
scaffold1117	20000	30000	0	0	NA
scaffold1117	30000	40000	0	0	NA
scaffold1117	40000	50000	0	0	NA
scaffold1117	50000	60000	0	0	NA
scaffold1117	60000	70000	0	0	NA
scaffold1117	70000	80000	0	0	NA
scaffold1117	80000	90000	0	0	NA
scaffold1117	90000	100000	0	0	NA
scaffold1117	100000	110000	0	0	NA
scaffold1117	110000	120000	0	0	NA
scaffold1117	120000	130000	0	0	NA
scaffold1117	130000	140000	0	0	NA
scaffold1117	140000	150000	0	0	NA
scaffold1117	150000	160000	0	0	NA
scaffold1117	160000	170000	0	0	NA
scaffold1117	170000	180000	0	0	NA
scaffold1117	180000	190000	0	0	NA
scaffold1117	190000	200000	0	0	NA
scaffold1117	200000	210000	0	0	NA
scaffold1117	210000	220000	0	0	NA
scaffold1117	220000	230000	0	0	NA
scaffold1117	230000	240000	0	0	NA
scaffold1117	240000	250000	0	0	NA
scaffold1117	250000	260000	0	0	NA
scaffold1117	260000	270000	0	0	NA
scaffold1117	270000	280000	0	0	NA
scaffold1117	280000	290000	0	0	NA
scaffold1117	290000	300000	0	0	NA
scaffold1117	300000	310000	0	0	NA
scaffold1117	310000	320000	0	0	NA
scaffold1117	320000	330000	0	0	NA
scaffold1117	330000	340000	0	0	NA
scaffold1117	340000	350000	0	0	NA
scaffold1117	350000	360000	0	0	NA
scaffold1117	360000	370000	0	0	NA
scaffold1117	370000	380000	0	0	NA
scaffold1117	380000	390000	0	0	NA
scaffold1117	390000	400000	0	0	NA
scaffold1117	400000	410000	0	0	NA
scaffold1117	410000	420000	0	0	NA
scaffold1117	420000	430000	0	0	NA
scaffold1117	430000	440000	0	0	NA
scaffold1117	440000	450000	0	0	NA
scaffold1117	450000	460000	0	0	NA
scaffold1117	460000	470000	0	0	NA
scaffold1117	470000	480000	0	0	NA
scaffold1117	480000	490000	0	0	NA
scaffold1117	490000	500000	0	0	NA
scaffold1117	500000	510000	0	0	NA
scaffold1117	510000	520000	0	0	NA
scaffold1117	520000	530000	0	0	NA
scaffold1117	530000	540000	0	0	NA
scaffold1117	540000	550000	0	0	NA
scaffold1117	550000	560000	0	0	NA
scaffold1117	560000	570000	0	0	NA
scaffold1117	570000	580000	0	0	NA
scaffold1117	580000	590000	0	0	NA
scaffold1117	590000	600000	0	0	NA
scaffold1117	600000	610000	0	0	NA
scaffold1117	610000	620000	0	0	NA
scaffold1117	620000	630000	0	0	NA
scaffold1117	630000	640000	0	0	NA
scaffold1117	640000	650000	0	0	NA
scaffold1117	650000	660000	0	0	NA
scaffold1117	660000	670000	0	0	NA
scaffold1117	670000	680000	0	0	NA
scaffold1117	680000	690000	0	0	NA
scaffold1117	690000	700000	0	0	NA
scaffold1117	700000	710000	0	0	NA
scaffold1117	710000	720000	0	0	NA
scaffold1117	720000	730000	0	0	NA
scaffold1117	730000	740000	0	0	NA
scaffold1117	740000	750000	0	0	NA
scaffold1117	750000	760000	0	0	NA
scaffold1117	760000	770000	0	0	NA
scaffold1117	770000	780000	0	0	NA
scaffold1117	780000	790000	0	0	NA
scaffold1117	790000	800000	0	0	NA
scaffold1117	800000	810000	0	0	NA
scaffold1117	810000	820000	0	0	NA
scaffold1117	820000	830000	0	0	NA
scaffold1117	830000	840000	0	0	NA
scaffold1117	840000	850000	0	0	NA
scaffold1117	850000	860000	0	0	NA
scaffold1117	860000	870000	0	0	NA
scaffold1117	870000	880000	0	0	NA
scaffold1117	880000	890000	0	0	NA
scaffold1117	890000	900000	0	0	NA
scaffold1117	900000	910000	0	0	NA
scaffold1117	910000	920000	0	0	NA
scaffold1117	920000	930000	0	0	NA
scaffold1117	930000	940000	0	0	NA
scaffold1117	940000	950000	0	0	NA
scaffold1117	950000	960000	0	0	NA
scaffold1117	960000	970000	0	0	NA
scaffold1117	970000	980000	0	0	NA
scaffold1117	980000	990000	0	0	NA
scaffold1117	990000	1000000	0	0	NA
scaffold1117	1000000	1010000	0	0	NA
scaffold1117	1010000	1020000	0	0	NA
scaffold1117	1020000	1030000	0	0	NA
scaffold1117	1030000	1040000	0	0	NA
scaffold1117	1040000	1050000	0	0	NA
scaffold1117	1050000	1060000	0	0	NA
scaffold1117	1060000	1070000	0	0	NA
scaffold1117	1070000	1080000	0	0	NA
scaffold1117	1080000	1090000	0	0	NA
scaffold1117	1090000	1100000	0	0	NA
scaffold1117	1100000	1110000	0	0	NA
scaffold1117	1110000	1120000	0	0	NA
scaffold1117	1120000	1130000	0	0	NA
scaffold1117	1130000	1140000	0	0	NA
scaffold1117	1140000	1150000	0	0	NA
scaffold1117	1150000	1160000	0	0	NA
scaffold1117	1160000	1170000	0	0	NA
scaffold1117	1170000	1180000	0	0	NA
scaffold1117	1180000	1190000	0	0	NA
scaffold1117	1190000	1200000	0	0	NA
scaffold1117	1200000	1210000	0	0	NA
scaffold1117	1210000	1220000	0	0	NA
scaffold1117	1220000	1230000	0	0	NA
scaffold1117	1230000	1240000	0	0	NA
scaffold1117	1240000	1250000	0	0	NA
scaffold1117	1250000	1260000	0	0	NA
scaffold1117	1260000	1270000	0	0	NA
scaffold1117	1270000	1280000	0	0	NA
scaffold1117	1280000	1290000	0	0	NA
scaffold1117	1290000	1300000	0	0	NA
scaffold1117	1300000	1310000	0	0	NA
scaffold1117	1310000	1320000	0	0	NA
scaffold1117	1320000	1330000	0	0	NA
scaffold1117	1330000	1340000	0	0	NA
scaffold1117	1340000	1350000	0	0	NA
scaffold1117	1350000	1360000	0	0	NA
scaffold1117	1360000	1370000	0	0	NA
scaffold1117	1370000	1380000	0	0	NA
scaffold1117	1380000	1390000	0	0	NA
scaffold1117	1390000	1400000	0	0	NA
scaffold1117	1400000	1410000	0	0	NA
scaffold1117	1410000	1420000	0	0	NA
scaffold1117	1420000	1430000	0	0	NA
scaffold1117	1430000	1440000	0	0	NA
scaffold1117	1440000	1450000	0	0	NA
scaffold1117	1450000	1460000	0	0	NA
scaffold1117	1460000	1470000	0	0	NA
scaffold1117	1470000	1480000	0	0	NA
scaffold1117	1480000	1490000	0	0	NA
scaffold1117	1490000	1500000	0	0	NA
scaffold1117	1500000	1510000	0	0	NA
scaffold1117	1510000	1520000	0	0	NA
scaffold1117	1520000	1530000	0	0	NA
scaffold1117	1530000	1540000	0	0	NA
scaffold1117	1540000	1550000	0	0	NA
scaffold1117	1550000	1560000	0	0	NA
scaffold1117	1560000	1570000	0	0	NA
scaffold1117	1570000	1580000	0	0	NA
scaffold1117	1580000	1590000	0	0	NA
scaffold1117	1590000	1600000	0	0	NA
scaffold1117	1600000	1610000	0	0	NA
scaffold1117	1610000	1620000	0	0	NA
scaffold1117	1620000	1630000	0	0	NA
scaffold1117	1630000	1640000	0	0	NA
scaffold1117	1640000	1650000	0	0	NA
scaffold1117	1650000	1660000	0	0	NA
scaffold1117	1660000	1670000	0	0	NA
scaffold1117	1670000	1680000	0	0	NA
scaffold1117	1680000	1690000	0	0	NA
scaffold1117	1690000	1700000	0	0	NA
scaffold1117	1700000	1710000	0	0	NA
scaffold1117	1710000	1720000	0	0	NA
scaffold1117	1720000	1730000	0	0	NA
scaffold1117	1730000	1740000	0	0	NA
scaffold1117	1740000	1750000	0	0	NA
scaffold1117	1750000	1760000	0	0	NA
scaffold1117	1760000	1770000	0	0	NA
scaffold1117	1770000	1780000	0	0	NA
scaffold1117	1780000	1790000	0	0	NA
scaffold1117	1790000	1800000	0	0	NA
scaffold1117	1800000	1810000	0	0	NA
scaffold1117	1810000	1820000	0	0	NA
scaffold1117	1820000	1830000	0	0	NA
scaffold1117	1830000	1840000	0	0	NA
scaffold1117	1840000	1850000	0	0	NA
scaffold1117	1850000	1860000	0	0	NA
scaffold1117	1860000	1870000	0	0	NA
scaffold1117	1870000	1880000	0	0	NA
scaffold1117	1880000	1890000	0	0	NA
scaffold1117	1890000	1900000	0	0	NA
scaffold1117	1900000	1910000	0	0	NA
scaffold1117	1910000	1920000	0	0	NA
scaffold1117	1920000	1930000	0	0	NA
scaffold1117	1930000	1940000	0	0	NA
scaffold1117	1940000	1950000	0	0	NA
scaffold1117	1950000	1960000	0	0	NA
scaffold1117	1960000	1970000	0	0	NA
scaffold1117	1970000	1980000	0	0	NA
scaffold1117	1980000	1990000	0	0	NA
scaffold1117	1990000	2000000	0	0	NA
scaffold1117	2000000	2010000	0	0	NA
scaffold1117	2010000	2020000	0	0	NA
scaffold1117	2020000	2030000	0	0	NA
scaffold1117	2030000	2040000	0	0	NA
scaffold1117	2040000	2050000	0	0	NA
scaffold1117	2050000	2060000	0	0	NA
scaffold1117	2060000	2070000	0	0	NA
scaffold1117	2070000	2080000	0	0	NA
scaffold1117	2080000	2090000	0	0	NA
scaffold1117	2090000	2100000	0	0	NA
scaffold1117	2100000	2110000	0	0	NA
scaffold1117	2110000	2120000	0	0	NA
scaffold1117	2120000	2130000	0	0	NA
scaffold1117	2130000	2140000	0	0	NA
scaffold1117	2140000	2150000	0	0	NA
scaffold1117	2150000	2160000	0	0	NA
scaffold1117	2160000	2170000	0	0	NA
scaffold1117	2170000	2180000	0	0	NA
scaffold1117	2180000	2190000	0	0	NA
scaffold1117	2190000	2200000	0	0	NA
scaffold1117	2200000	2210000	0	0	NA
scaffold1117	2210000	2220000	0	0	NA
scaffold1117	2220000	2230000	0	0	NA
scaffold1117	2230000	2240000	0	0	NA
scaffold1117	2240000	2250000	0	0	NA
scaffold1117	2250000	2260000	0	0	NA
scaffold1117	2260000	2270000	0	0	NA
scaffold1117	2270000	2280000	0	0	NA
scaffold1117	2280000	2290000	0	0	NA
scaffold1117	2290000	2300000	0	0	NA
scaffold1117	2300000	2310000	0	0	NA
scaffold1117	2310000	2320000	0	0	NA
scaffold1117	2320000	2330000	0	0	NA
scaffold1117	2330000	2340000	0	0	NA
scaffold1117	2340000	2350000	0	0	NA
scaffold1117	2350000	2360000	0	0	NA
scaffold1117	2360000	2370000	0	0	NA
scaffold1117	2370000	2380000	0	0	NA
scaffold1117	2380000	2390000	0	0	NA
scaffold1117	2390000	2400000	0	0	NA
scaffold1117	2400000	2410000	0	0	NA
scaffold1117	2410000	2420000	0	0	NA
scaffold1117	2420000	2430000	0	0	NA
scaffold1117	2430000	2440000	0	0	NA
scaffold1117	2440000	2450000	0	0	NA
scaffold1117	2450000	2460000	0	0	NA
scaffold1117	2460000	2470000	0	0	NA
scaffold1117	2470000	2480000	0	0	NA
scaffold1117	2480000	2490000	0	0	NA
scaffold1117	2490000	2500000	0	0	NA
scaffold1117	2500000	2510000	0	0	NA
scaffold1117	2510000	2520000	0	0	NA
scaffold1117	2520000	2530000	0	0	NA
scaffold1117	2530000	2540000	0	0	NA
scaffold1117	2540000	2550000	0	0	NA
scaffold1117	2550000	2560000	0	0	NA
scaffold1117	2560000	2570000	0	0	NA
scaffold1117	2570000	2580000	0	0	NA
scaffold1117	2580000	2590000	0	0	NA
scaffold1117	2590000	2600000	0	0	NA
scaffold1117	2600000	2610000	0	0	NA
scaffold1117	2610000	2620000	0	0	NA
scaffold1117	2620000	2630000	0	0	NA
scaffold1117	2630000	2640000	0	0	NA
scaffold1117	2640000	2650000	0	0	NA
scaffold1117	2650000	2660000	0	0	NA
scaffold1117	2660000	2670000	0	0	NA
scaffold1117	2670000	2680000	0	0	NA
scaffold1117	2680000	2690000	0	0	NA
scaffold1117	2690000	2700000	0	0	NA
scaffold1117	2700000	2710000	0	0	NA
scaffold1117	2710000	2720000	0	0	NA
scaffold1117	2720000	2730000	0	0	NA
scaffold1117	2730000	2740000	0	0	NA
scaffold1117	2740000	2750000	0	0	NA
scaffold1117	2750000	2760000	0	0	NA
scaffold1117	2760000	2770000	0	0	NA
scaffold1117	2770000	2780000	0	0	NA
scaffold1117	2780000	2790000	0	0	NA
scaffold1117	2790000	2800000	0	0	NA
scaffold1117	2800000	2810000	0	0	NA
scaffold1117	2810000	2820000	0	0	NA
scaffold1117	2820000	2830000	0	0	NA
scaffold1117	2830000	2840000	0	0	NA
scaffold1117	2840000	2850000	0	0	NA
scaffold1117	2850000	2860000	0	0	NA
scaffold1117	2860000	2870000	0	0	NA
scaffold1117	2870000	2880000	0	0	NA
scaffold1117	2880000	2890000	0	0	NA
scaffold1117	2890000	2900000	0	0	NA
scaffold1117	2900000	2910000	0	0	NA
scaffold1117	2910000	2920000	0	0	NA
scaffold1117	2920000	2930000	0	0	NA
scaffold1117	2930000	2940000	0	0	NA
scaffold1117	2940000	2950000	0	0	NA
scaffold1117	2950000	2960000	0	0	NA
scaffold1117	2960000	2970000	0	0	NA
scaffold1117	2970000	2980000	0	0	NA
scaffold1117	2980000	2990000	0	0	NA
scaffold1117	2990000	3000000	0	0	NA
scaffold1117	3000000	3010000	0	0	NA
scaffold1117	3010000	3020000	0	0	NA
scaffold1117	3020000	3030000	0	0	NA
scaffold1117	3030000	3040000	0	0	NA
scaffold1117	3040000	3050000	0	0	NA
scaffold1117	3050000	3060000	0	0	NA
scaffold1117	3060000	3070000	0	0	NA
scaffold1117	3070000	3080000	0	0	NA
scaffold1117	3080000	3090000	0	0	NA
scaffold1117	3090000	3100000	0	0	NA
scaffold1117	3100000	3110000	0	0	NA
scaffold1117	3110000	3120000	0	0	NA
scaffold1117	3120000	3130000	0	0	NA
scaffold1117	3130000	3140000	0	0	NA
scaffold1117	3140000	3150000	0	0	NA
scaffold1117	3150000	3160000	0	0	NA
scaffold1117	3160000	3170000	0	0	NA
scaffold1117	3170000	3180000	0	0	NA
scaffold1117	3180000	3190000	0	0	NA
scaffold1117	3190000	3200000	0	0	NA
scaffold1117	3200000	3210000	0	0	NA
scaffold1117	3210000	3220000	0	0	NA
scaffold1117	3220000	3230000	0	0	NA
scaffold1117	3230000	3240000	0	0	NA
scaffold1117	3240000	3250000	0	0	NA
scaffold1117	3250000	3260000	0	0	NA
scaffold1117	3260000	3270000	0	0	NA
scaffold1117	3270000	3280000	0	0	NA
scaffold1117	3280000	3290000	0	0	NA
scaffold1117	3290000	3300000	0	0	NA
scaffold1117	3300000	3310000	0	0	NA
scaffold1117	3310000	3320000	0	0	NA
scaffold1117	3320000	3330000	0	0	NA
scaffold1117	3330000	3340000	0	0	NA
scaffold1117	3340000	3350000	0	0	NA
scaffold1117	3350000	3360000	0	0	NA
scaffold1117	3360000	3370000	0	0	NA
scaffold1117	3370000	3380000	0	0	NA
scaffold1117	3380000	3390000	0	0	NA
scaffold1117	3390000	3400000	0	0	NA
scaffold1117	3400000	3410000	0	0	NA
scaffold1117	3410000	3420000	0	0	NA
scaffold1117	3420000	3430000	0	0	NA
scaffold1117	3430000	3440000	0	0	NA
scaffold1117	3440000	3450000	0	0	NA
scaffold1117	3450000	3460000	0	0	NA
scaffold1117	3460000	3470000	0	0	NA
scaffold1117	3470000	3480000	0	0	NA
scaffold1117	3480000	3490000	0	0	NA
scaffold1117	3490000	3500000	0	0	NA
scaffold1117	3500000	3510000	0	0	NA
scaffold1117	3510000	3520000	0	0	NA
scaffold1117	3520000	3530000	0	0	NA
scaffold1117	3530000	3540000	0	0	NA
scaffold1117	3540000	3550000	0	0	NA
scaffold1117	3550000	3560000	0	0	NA
scaffold1117	3560000	3570000	0	0	NA
scaffold1117	3570000	3580000	0	0	NA
scaffold1117	3580000	3590000	0	0	NA
scaffold1117	3590000	3600000	0	0	NA
scaffold1117	3600000	3610000	0	0	NA
scaffold1117	3610000	3620000	0	0	NA
scaffold1117	3620000	3630000	0	0	NA
scaffold1117	3630000	3640000	0	0	NA
scaffold1117	3640000	3650000	0	0	NA
scaffold1117	3650000	3660000	0	0	NA
scaffold1117	3660000	3670000	0	0	NA
scaffold1117	3670000	3680000	0	0	NA
scaffold1117	3680000	3690000	0	0	NA
scaffold1117	3690000	3700000	0	0	NA
scaffold1117	3700000	3710000	0	0	NA
scaffold1117	3710000	3720000	0	0	NA
scaffold1117	3720000	3730000	0	0	NA
scaffold1117	3730000	3740000	0	0	NA
scaffold1117	3740000	3750000	0	0	NA
scaffold1117	3750000	3760000	0	0	NA
scaffold1117	3760000	3770000	0	0	NA
scaffold1117	3770000	3780000	0	0	NA
scaffold1117	3780000	3790000	0	0	NA
scaffold1117	3790000	3800000	0	0	NA
scaffold1117	3800000	3810000	0	0	NA
scaffold1117	3810000	3820000	0	0	NA
scaffold1117	3820000	3830000	0	0	NA
scaffold1117	3830000	3840000	0	0	NA
scaffold1117	3840000	3850000	0	0	NA
scaffold1117	3850000	3860000	0	0	NA
scaffold1117	3860000	3870000	0	0	NA
scaffold1117	3870000	3880000	0	0	NA
scaffold1117	3880000	3890000	0	0	NA
scaffold1117	3890000	3900000	0	0	NA
scaffold1117	3900000	3910000	0	0	NA
scaffold1117	3910000	3920000	0	0	NA
scaffold1117	3920000	3930000	0	0	NA
scaffold1117	3930000	3940000	0	0	NA
scaffold1117	3940000	3950000	0	0	NA
scaffold1117	3950000	3960000	0	0	NA
scaffold1117	3960000	3970000	0	0	NA
scaffold1117	3970000	3980000	0	0	NA
scaffold1117	3980000	3990000	0	0	NA
scaffold1117	3990000	4000000	0	0	NA
scaffold1117	4000000	4010000	0	0	NA
scaffold1117	4010000	4020000	0	0	NA
scaffold1117	4020000	4023014	0	0	NA
scaffold1119	10000	20000	0	0	NA
scaffold1119	30000	40000	0	0	NA
scaffold1119	50000	60000	0	0	NA
scaffold1119	60000	70000	0	0	NA
scaffold1119	100000	110000	0	0	NA
scaffold1119	110000	120000	0	0	NA
scaffold1119	130000	140000	0	0	NA
scaffold1119	150000	160000	0	0	NA
scaffold1119	160000	170000	0	0	NA
scaffold1119	470000	480000	0	0	NA
scaffold1119	480000	490000	0	0	NA
scaffold1119	490000	500000	0	0	NA
scaffold1119	500000	510000	0	0	NA
scaffold112	330000	340000	0	0	NA
scaffold1121	40000	50000	0	0	NA
scaffold1122	280000	290000	0	0	NA
scaffold11225	0	10000	0	0	NA
scaffold11225	10000	20000	0	0	NA
scaffold11225	20000	20048	0	0	NA
scaffold1123	10000	20000	0	0	NA
scaffold1123	20000	30000	0	0	NA
scaffold1123	30000	40000	0	0	NA
scaffold1123	40000	50000	0	0	NA
scaffold1123	50000	60000	0	0	NA
scaffold1123	60000	70000	0	0	NA
scaffold1123	70000	80000	0	0	NA
scaffold1123	90000	100000	0	0	NA
scaffold1123	100000	110000	0	0	NA
scaffold1123	110000	120000	0	0	NA
scaffold1123	120000	130000	0	0	NA
scaffold1123	130000	140000	0	0	NA
scaffold1123	140000	150000	0	0	NA
scaffold1123	150000	160000	0	0	NA
scaffold1123	160000	170000	0	0	NA
scaffold1123	170000	180000	0	0	NA
scaffold1123	210000	220000	0	0	NA
scaffold1123	230000	240000	0	0	NA
scaffold1123	240000	250000	0	0	NA
scaffold1123	250000	260000	0	0	NA
scaffold1123	260000	270000	0	0	NA
scaffold1123	270000	280000	0	0	NA
scaffold1123	280000	290000	0	0	NA
scaffold1123	290000	300000	0	0	NA
scaffold1123	300000	310000	0	0	NA
scaffold1123	310000	320000	0	0	NA
scaffold1123	320000	330000	0	0	NA
scaffold1123	330000	340000	0	0	NA
scaffold1123	350000	360000	0	0	NA
scaffold1123	360000	370000	0	0	NA
scaffold1123	370000	380000	0	0	NA
scaffold1123	380000	386734	0	0	NA
scaffold1124	50000	60000	0	0	NA
scaffold1124	60000	70000	0	0	NA
scaffold1124	70000	80000	0	0	NA
scaffold1124	80000	90000	0	0	NA
scaffold1124	100000	110000	0	0	NA
scaffold1124	110000	120000	0	0	NA
scaffold1126	10000	20000	0	0	NA
scaffold1126	220000	230000	0	0	NA
scaffold1126	250000	260000	0	0	NA
scaffold1126	710000	720000	0	0	NA
scaffold1126	920000	930000	0	0	NA
scaffold1126	930000	940000	0	0	NA
scaffold1126	940000	950000	0	0	NA
scaffold1126	1100000	1110000	0	0	NA
scaffold1126	1120000	1130000	0	0	NA
scaffold1126	1130000	1140000	0	0	NA
scaffold1126	1140000	1150000	0	0	NA
scaffold11267	10000	12076	0	0	NA
scaffold1127	10000	20000	0	0	NA
scaffold1127	40000	50000	0	0	NA
scaffold1127	50000	60000	0	0	NA
scaffold1127	60000	70000	0	0	NA
scaffold1127	80000	90000	0	0	NA
scaffold1127	90000	100000	0	0	NA
scaffold1127	110000	120000	0	0	NA
scaffold1127	120000	130000	0	0	NA
scaffold1127	140000	150000	0	0	NA
scaffold1127	150000	160000	0	0	NA
scaffold11274	10000	20000	0	0	NA
scaffold1128	0	10000	0	0	NA
scaffold1128	20000	30000	0	0	NA
scaffold1128	40000	50000	0	0	NA
scaffold1128	50000	60000	0	0	NA
scaffold1128	70000	80000	0	0	NA
scaffold1128	110000	120000	0	0	NA
scaffold1128	120000	130000	0	0	NA
scaffold1128	220000	230000	0	0	NA
scaffold1128	230000	240000	0	0	NA
scaffold1128	390000	400000	0	0	NA
scaffold1128	400000	410000	0	0	NA
scaffold1128	420000	430000	0	0	NA
scaffold1128	430000	440000	0	0	NA
scaffold1128	460000	470000	0	0	NA
scaffold1129	10000	20000	0	0	NA
scaffold1129	140000	150000	0	0	NA
scaffold1129	160000	170000	0	0	NA
scaffold1129	170000	180000	0	0	NA
scaffold1129	190000	200000	0	0	NA
scaffold1129	210000	220000	0	0	NA
scaffold1129	220000	230000	0	0	NA
scaffold1129	230000	240000	0	0	NA
scaffold1129	290000	300000	0	0	NA
scaffold1129	1390000	1400000	0	0	NA
scaffold1129	1400000	1410000	0	0	NA
scaffold1129	1410000	1420000	0	0	NA
scaffold1130	10000	20000	0	0	NA
scaffold1130	70000	80000	0	0	NA
scaffold1130	80000	90000	0	0	NA
scaffold1130	90000	100000	0	0	NA
scaffold1130	100000	110000	0	0	NA
scaffold1130	160000	170000	0	0	NA
scaffold1130	180000	190000	0	0	NA
scaffold1130	200000	210000	0	0	NA
scaffold1130	220000	230000	0	0	NA
scaffold1130	240000	250000	0	0	NA
scaffold1130	270000	280000	0	0	NA
scaffold1130	300000	310000	0	0	NA
scaffold1130	310000	320000	0	0	NA
scaffold1130	320000	330000	0	0	NA
scaffold1130	360000	370000	0	0	NA
scaffold1130	380000	390000	0	0	NA
scaffold1130	410000	420000	0	0	NA
scaffold1130	420000	430000	0	0	NA
scaffold1130	460000	470000	0	0	NA
scaffold1130	490000	500000	0	0	NA
scaffold1130	500000	506014	0	0	NA
scaffold11303	0	10000	0	0	NA
scaffold11303	10000	20000	0	0	NA
scaffold11303	20000	20115	0	0	NA
scaffold11307	10000	19434	0	0	NA
scaffold11309	10000	15411	0	0	NA
scaffold1131	270000	280000	0	0	NA
scaffold1131	280000	290000	0	0	NA
scaffold1131	810000	820000	0	0	NA
scaffold1131	940000	950000	0	0	NA
scaffold11313	0	10000	0	0	NA
scaffold11313	10000	18686	0	0	NA
scaffold1132	0	10000	0	0	NA
scaffold1132	10000	20000	0	0	NA
scaffold1134	10000	20000	0	0	NA
scaffold1134	40000	50000	0	0	NA
scaffold1134	60000	70000	0	0	NA
scaffold1134	70000	80000	0	0	NA
scaffold1134	80000	90000	0	0	NA
scaffold1134	90000	100000	0	0	NA
scaffold1134	100000	110000	0	0	NA
scaffold1134	120000	130000	0	0	NA
scaffold1134	130000	140000	0	0	NA
[truncated: 199,300+ more rows]
