# Supplementary material for: Genetics of white color and iridophoroma in “Lemon Frost” leopard geckos
Source: PLoS Genet. 2021 Jun 24;17(6):e1009580. doi: 10.1371/journal.pgen.1009580 (PMC8224956; doi:10.1371/journal.pgen.1009580)
Supplement: S3 Table — (XLSX) [file pgen.1009580.s008.xlsx]

## Sheet: backcross_genotyping
Backcross genotyping
male_parent/female_parent	parents in the backcross
animal_ID	identification number for the parents and progeny
phenotype	phenotypes of the parents, progeny and controls
LFsunburst	Lemon frost mutation in the sunburst background
473176_T/G	scaffold 996 position_REF allele/ALT allele
del	deletion
ins	insertion
Indel	a different insertion/deletion allele from the Mr.Frosty background
		animal_ID	phenotype	473176_T/G	520300_T/A	589921_T/C	605897_del	621311_del	624969_ins	671230_G/A
	male_parent	9835	LFsunburst	T/G	T/A	C/T	het	het	het	G/A
	female_parent	BOX1A	sunburst	Indel	T/T	T/T	hom	G/G	hom	G/G
		BOX1B	sunburst	T/T	T/T	T/T	hom	G/G	hom	G/G
		BOX1C	sunburst	Indel	T/T	T/T	hom	G/G	hom	G/G
		BOX1D	sunburst	T/T	T/T	T/T	hom	G/G	hom	G/G
		BOX2A	sunburst	T/T	T/T	T/T	hom	G/G	hom	G/G
		BOX2B	sunburst	Indel	T/T	T/T	hom	G/G	hom	G/G
		BOX2C	sunburst	T/T	T/T	T/T	hom	G/G	hom	G/G
		BOX2D	sunburst	T/T	T/T	T/T	hom	G/G	hom	G/G
	progeny	10639	sunburst	Indel	T/T	T/T	hom	G/G	hom	G/G
		12115	sunburst	Indel	T/T	T/T	hom	G/G	hom	G/G
		10629	sunburst	Indel	T/T	T/T	hom	G/G	hom	G/G
		10630	sunburst	Indel	T/T	T/T	hom	G/G	hom	G/G
		4386	sunburst	T/T	T/T	T/T	hom	G/G	hom	G/G
		12116	sunburst	Indel	T/T	T/T	hom	G/G	hom	G/G
		4386	sunburst	T/T	T/T	T/T	hom	G/G	hom	G/G
		12114	LFsunburst	T/T	T/A	C/T	het	FAIL	het	FAIL
		5234	LFsunburst	T/T	T/A	C/T	het	FAIL	het	G/A
		10625	LFsunburst	T/T	T/A	C/T	het	FAIL	het	G/A
		6984	LFsunburst	T/T	T/A	C/T	het	FAIL	het	G/A
		9123	LFsunburst	T/T	T/A	C/T	het	FAIL	het	G/A
		10637	LFsunburst	T/T	T/A	C/T	het	FAIL	het	G/A
		10627	LFsunburst	T/T	T/A	C/T	het	FAIL	het	G/A
	wildtype control	1134	wildcaught	Indel	FAIL	C/C	hom	FAIL	FAIL	G/A
		616	wildcaught	T/T	T/T	C/C	hom	G/G	hom	G/G
		1808	wildcaught	Indel	T/T	C/T	hom	G/G	hom	G/G
