# Supplementary material for: Genetics of white color and iridophoroma in “Lemon Frost” leopard geckos
Source: PLoS Genet. 2021 Jun 24;17(6):e1009580. doi: 10.1371/journal.pgen.1009580 (PMC8224956; doi:10.1371/journal.pgen.1009580)
Supplement: S4 Table — (XLSX) [file pgen.1009580.s009.xlsx]

## Sheet: SPINT1_mutations
Mutations identified in coding and non-coding regions of SPINT1 gene
POS	position of scaffold 996
REF	reference allele
ALT	alternative allele
Frosty	allele ratio (REF/REF+ALT) from Mr. Frosty sequencing
LF	allele ratio (REF/REF+ALT) from heterozygous lemon frost pool
nonLF	allele ratio (REF/REF+ALT) from the pool of animals without lemon frost mutation
superLF	allele ratio (REF/REF+ALT) from the homozygous super lemon frost pool
					allele ratio
		POS	REF	ALT	Frosty	LF	nonLF	superLF	gene
	exon 1	589921	T	C	0.490196	0.678571	0	1	SPINT1
	intron 1	590819	G	T	0.428571	0.666667	0	1
		591180	C	T	0.511111	0.225806	0	1
		591527	C	A	0.444444	0.541667	0	1
		591965	TC	T	0.457143	0	0	1
		592977	G	T	0.44898	0.5	0	1
		594218	C	CA	0.4375	0.375	0	1
		594441	G	A	0.409091	0.588235	0	1
		594560	C	G	0.553571	0.555556	0	1
		594697	T	C	0.472222	0.470588	0.0816327	1
		595490	A	ATTC	0.584906	0.545455	0.0967742	1
		595497	T	C	0.588235	0.545455	0.0909091	1
		597753	G	A	0.540541	0.636364	0	0.966667
		598238	G	A	0.552632	0.4	0	1
		598427	A	T	0.425	0.2	0	1
		598457	A	G	0.525	0.222222	0	1
		599265	CA	C	0.563636	0.625	0	1
		599439	T	C	0.587302	0.6	0	1
		599623	A	G	0.56	0.625	0	1
		600305	T	C	0.5	0	0	1
		601146	G	A	0.583333	0.8	0	1
		602157	TTC	T	0.5	0.538462	0	1
		602239	G	A	0.508197	0.3125	0	1
		602347	A	G	0.44	0.466667	0.391304	1
		602928	T	TC	0.483871	0.333333	0	0.977273
		602940	T	C	0.5	0.3125	0	0.977273
		602998	A	T	0.5	0.3	0	0.970588
		603432	T	G	0.461538	0.684211	0	1
		603585	CAG	C	0.411765	0.529412	0	1
		603831	A	AG	0.409091	0.444444	0	1
		603832	A	G	0.409091	0.444444	0	1
		603835	A	G	0.418605	0.444444	0	1
		604015	C	T	0.416667	0.407407	0	1
	exon 2	604739	C	T	0.6	0.6	0	1
	intron 2	605549	T	C	0.478261	0.304348	0	1
		605585	T	C	0.5625	0.714286	0.425	1
		605897	TCAGTGTGTCACCAGGGGA	T	0.5	0.4	0	1
		606227	T	A	0.488889	0.542857	0	1
		606293	A	AG	0.489796	0.576923	0	1
		607219	A	G	0.444444	0.25	0	1
		607220	T	A	0.444444	0.238095	0	1
		607270	A	C	0.466667	0.230769	0	1
		607465	TG	T	0.560976	0.5	0	1
		608315	T	G	0.536585	0.375	0	1
	intron 3	609125	C	T	0.444444	0.5625	0	1
		609143	C	T	0.529412	0.583333	0	1
		609195	G	A	0.58	0.555556	0	1
		609755	G	A	0.410256	0.428571	0	1
		610790	T	G	0.472727	0.558824	0	1
		610801	T	C	0.436364	0.481481	0	1
		610807	CGT	C	0.46	0.5	0	1
		611435	C	T	0.486486	0.633333	0	1
		611475	A	G	0.4	0.545455	0	1
		611758	A	G	0.478873	0.592593	0	1
		612027	A	G	0.479167	0.47619	0	1
		612545	A	G	0.52	0.571429	0	1
		612736	C	T	0.595238	0.708333	0	1
	intron 4	613349	A	T	0.422222	0.5	0	1
		613354	A	C	0.4375	0.5	0	1
		613476	T	C	0.44186	0.555556	0	1
		613499	GA	G	0.487805	0.555556	0	1
		613501	T	G	0.487805	0.555556	0	1
		613574	A	G	0.588235	0.333333	0	1
		613950	C	T	0.6	0.615385	0	1
	intron 5	614201	T	TG	0.484848	0.583333	0	1
		614536	A	G	0.527273	0.333333	0	1
		614562	ATGGAATCTTCATAT	A	0.423729	0.304348	0	1
		614757	C	T	0.431034	0.272727	0	1
	intron 6	615245	A	G	0.517241	0.75	0	1
		615251	T	TA	0.5	0.75	0	1
		615290	TC	T	0.592593	0.666667	0	1
		615292	TC	T	0.592593	0.666667	0	1
		615295	ACACTGAG	A	0.535714	0.666667	0	1
		615401	TAC	T	0.521739	0.333333	0	1
		615738	T	A	0.5	0.428571	0	1
		616340	A	G	0.545455	0.6	0	1
		616397	C	G	0.575	0.5	0	0.971429
		616417	TTA	T	0.525	0.533333	0	0.882353
		616489	T	C	0.538462	0.416667	0	0.952381
		617626	T	A	0.4	0.45	0	1
		617714	C	T	0.428571	0.529412	0	1
		617988	C	A	0.533333	0.529412	0	1
	intron 8	618565	A	G	0.486486	0.333333	0	1
		618623	G	A	0.413043	0.357143	0	1
		618688	GT	G	0.525	0.428571	0	1
		618703	T	A	0.525	0.461538	0	1
		618774	T	TTGGGCAGA	0.482759	0.294118	0	1
		618776	T	TA	0.482759	0.277778	0	1
		618778	AC	A	0.466667	0.277778	0	1
		618931	G	A	0.4	0.2	0	1
		618933	T	G	0.423077	0.1875	0	1
		618952	TTTTGGGGGA	T	0.4	0.176471	0	1
		619385	T	A	0.432432	0.263158	0	1
		619407	T	C	0.461538	0.277778	0	1
		619491	T	G	0.469388	0.5	0	1
		619545	TC	T	0.440678	0.5625	0	1
		619547	C	T	0.440678	0.5625	0	1
		619637	A	G	0.566038	0.647059	0	1
		619715	C	A	0.526316	0.5	0	1
		619726	A	T	0.526316	0.526316	0	1
		619730	C	T	0.485714	0.526316	0	1
		619743	A	T	0.5	0.5	0	1
		619777	G	C	0.463415	0.521739	0	1
		619831	A	G	0.531915	0.47619	0	0.982143
		619967	A	T	0.552632	0.666667	0	1
		620015	T	A	0.58	0.642857	0	1
		620016	T	A	0.58	0.642857	0	1
		620041	T	C	0.54	0.615385	0	1
		620077	G	C	0.5	0.538462	0	1
	intron 9	620233	A	T	0.45283	0.44	0	1
		620438	G	A	0.411765	0.433333	0	1
		620448	A	G	0.446809	0.517241	0	1
		620594	C	T	0.58	0.525	0	1
		620627	C	T	0.574074	0.458333	0	1
		620905	T	C	0.462687	0.5	0	1
		620944	T	C	0.460317	0.458333	0	1
		621008	C	T	0.482143	0.363636	0	0.979167
		621057	T	G	0.45283	0.391304	0	1
		621066	A	T	0.454545	0.416667	0	1
		621072	G	A	0.428571	0.416667	0	1
		621073	A	G	0.421053	0.416667	0	1
		621410	TAGATACCCTGTCATGGGA	T	0.490909	0.6	0	1
		621478	T	G	0.520833	0.607143	0	1
		621692	G	A	0.557377	0.407407	0	1
		621769	A	G	0.489796	0.5	0	1
		621807	G	A	0.477273	0.421053	0	1
		621878	A	G	0.409091	0.5	0	1
		622014	G	T	0.409091	0.464286	0	1
		622206	T	C	0.454545	0.516129	0	1
	3'UTR	622470	C	T	0.425	0.421053	0	1
		622681	T	C	0.518519	0.315789	0	0.981481
		622856	G	C	0.55102	0.357143	0	1
		622911	T	C	0.527273	0.666667	0	1
		622964	A	T	0.474576	0.566667	0	1
		623500	T	A	0.444444	0.421053	0.0888889	1
		623536	T	C	0.490566	0.347826	0.0454545	1
		623622	T	C	0.531915	0.333333	0	1
		623687	T	A	0.521739	0.4	0	1
		623732	C	G	0.541667	0.423077	0	1
		623908	C	T	0.47619	0.636364	0	1
		623947	A	C	0.472222	0.619048	0	1
		624096	C	CTGTG	0.475	0.65	0	1
		624120	G	GAC	0.547619	0.565217	0	1
		624185	A	G	0.46	0.375	0	1
		624365	G	A	0.578947	0.6	0	1
		624381	T	C	0.54386	0.583333	0	1
		624541	T	C	0.464286	0.526316	0	1
		624969	G	GTCAAGTGTATGTA	0.454545	0.545455	0	1
		625140	C	T	0.465116	0.352941	0	0.974359
		625224	A	T	0.53125	0.473684	0	0.970588
	5'UTR	667823	T	C	0.441176	0.8	0	0.977778	RHOV
	exon 1	668284	T	C	0.520833	0.833333	0	1
